# Supplementary material for: Environmentally adaptive MOF-based device enables continuous self-optimizing atmospheric water harvesting
Source: Nat Commun. 2022 Aug 19;13:4873. doi: 10.1038/s41467-022-32642-0 (PMC9391386; doi:10.1038/s41467-022-32642-0)
Supplement: Supplementary file 3 — Source Data [file 41467_2022_32642_MOESM3_ESM.xlsx]

## Sheet: Figure 2
Experiment	RH (%)	Temperature ©	DP equation Numerator	DP equation Denominator	DP ©
start of the experiment	22	30	62.9507	17.366	3.62494
after 10 min of heating	32	23	141.19	17.0441	8.28385
after 20 min of heating	39	19	188.702	16.8486	11.1999

## Sheet: Figure 3A
	26% RH experiment	18% RH experiment	15% RH experiment			26% RH experiment		18% RH experiment		15% RH experiment
Time	DP	DP	DP		Time	Temperature	RH%	Temperature	RH%	Temperature	RH%
40	4.30097	6.61	5.77765		0	38.2	12.4	36.4	17.2	34	16
39	4.33991	6.6509	5.85567		1	38.4	12.3	36.6	17	34.1	15.8
38	4.33724	6.699	5.9023		2	38.7	12.1	36.8	16.8	34.2	15.9
37	4.37277	6.71166	5.80013		3	38.9	12	36.9	16.5	34.4	15.8
36	4.48401	6.883	5.70438		4	39.2	11.9	37.1	16.5	34.6	15.7
35	4.39533	6.991	5.60924		5	39.4	11.7	37.2	16.2	34.7	15.6
34	4.42604	6.71166	5.72944		6	39.6	11.6	37.4	15.9	34.9	15.3
33	4.53204	6.711	5.71929		7	39.9	11.5	37.6	15.4	35.1	15.1
32	4.56009	6.5998	5.69184		8	40.1	11.4	37.8	15.4	35.3	15
31	4.66321	6.677	5.68273		9	40.4	11.3	38	15.3	35.5	14.9
30	4.7648	6.7089	5.6049		10	40.7	11.2	38.2	14.8	35.7	14.8
29	4.86485	7.0012	5.4879		11	41	11.1	38.5	14.6	35.9	14.4
28	5.03941	6.69872	5.234		12	41.4	11	38.7	14.5	36.1	14.4
27	4.87021	6.84356	5.7653		13	41.7	10.7	39	14.3	36.3	14.2
26	5.03839	6.7897	5.7345		14	42.1	10.6	39.2	14.2	36.6	13.9
25	4.99158	6.9048	5.7123		15	42.4	10.4	39.5	13.8	36.8	14.2
24	5.15453	6.5808	5.633		16	42.8	10.3	39.8	13.7	37	13.9
23	5.2402	6.7038	5.6234		17	43.1	10.2	40.1	13.7	37.2	13.7
22	5.25596	6.73575	5.6139		18	43.5	10	40.4	13.3	37.5	13.3
21	5.55626	6.71166	5.7654		19	43.9	10	40.7	13	37.7	12.8
20	5.85644	6.71166	5.786		20	44.3	10	41.1	12.7	38	13.4
19	6.23151	6.64632	5.68092		21	44.8	10	41.4	12.3	38.3	13.3
18	6.68137	6.82586	5.37381		22	45.4	10	41.8	12.1	38.6	13
17	7.13097	7.05491	5.47726		23	46	10	42.1	11.9	38.9	12.8
16	7.58033	7.23244	5.47403		24	46.6	10	42.5	11.6	39.3	12.7
15	8.02943	7.40825	5.38309		25	47.2	10	42.9	11.5	39.6	12.6
14	8.47828	7.65832	5.89552		26	47.8	10	43.2	11.5	39.9	12.6
13	8.92688	7.77342	6.19906		27	48.4	10	43.6	11.4	40.2	12.4
12	9.37523	7.82134	6.30924		28	49	10	44	11.3	40.6	12
11	9.82334	8.27443	6.61188		29	49.6	10	44.5	11.2	41	11.5
10	10.2712	8.30716	6.57569		30	50.2	10	45	11	41.3	11.4
9	10.7188	8.32576	6.81152		31	50.8	10	45.6	10.7	41.8	11.1
8	11.1661	8.62784	6.90135		32	51.4	10	46.2	10.7	42.2	10.8
7	11.6132	9.07636	7.20588		33	52	10	46.8	10.4	42.7	10.9
6	12.0601	9.52463	7.58033		34	52.6	10	47.4	10.1	43.1	10.9
5	12.5067	9.97265	8.02943		35	53.2	10	48	10	43.6	10.7
4	12.9531	10.4204	8.47828		36	53.8	10	48.6	10	44	10.7
3	13.3248	10.8679	8.92688		37	54.3	10	49.2	10	44.5	10.4
2	13.6964	11.3152	9.30053		38	54.8	10	49.8	10	45	10.3
1	13.845	11.7622	9.59932		39	55	10	50.4	10	45.5	10.1
0	13.845	12.0601	9.74867		40	55	10	51	10	46.1	10

## Sheet: Figure 3B
	34% RH experiment	30% RH experiment	45% RH experiment	14% RH experiment			34% RH experiment		30% RH experiment		45% RH experiment		14% RH experiment
Time	DP	DP	DP	DP		Time	Temperature	RH%	Temperature	RH%	Temperature	RH%	Temperature	RH%
0	7.49654	5.0218	11.1255	1.80899		0	49.5	8.92586	50.2	9.37835	52.6	10.1	45.1	10
1	7.49654	4.99471	11.1255	1.80899		1	49.4	8.99571	50.8	9.19672	52.6	10.2	44.8	10
2	7.57052	5.07578	11.2662	1.87245		2	49.3	9.0657	51.4	7.47589	52.6	10.3	44.6	10
3	7.69215	5.20943	11.4326	1.94843		3	49.2	9.13583	52	7.16521	52.6	10.3	44.4	10
4	7.81159	5.36726	11.5959	2.03455		4	49.2	9.13583	52.6	6.85809	52.5	10.3	44.1	10
5	7.95183	5.52213	11.7562	2.11488		5	49	9.27653	53.2	6.55446	52.5	10.4	43.8	10
6	8.08849	5.67386	12.0918	2.18916		6	49	9.27653	53.8	6.25423	52.5	10.5	43.5	10
7	8.22137	5.82226	12.2408	2.2571		7	48.9	9.34709	54.3	6.00659	52.5	10.5	43.2	10
8	8.35022	6.13152	12.3859	2.31843		8	48.8	9.41779	54.8	5.76121	52.5	10.6	42.9	10
9	8.47483	6.26817	12.5268	2.37282		9	48.7	9.48865	55	5.66369	52.4	10.6	42.6	10
10	8.59497	6.40072	12.6634	2.41997		10	48.6	9.55964	55	5.66369	52.4	10.6	42.2	10
11	8.69149	6.52897	12.7953	2.45952		11	48.5	9.63079	54.9	5.71241	52.4	10.5	41.9	10
12	8.7846	6.65272	12.9225	2.49112		12	48.5	9.63079	54.8	5.76121	52.5	10.5	41.5	10
13	8.89163	6.77177	13.0446	2.51441		13	48.4	9.70208	54.7	5.81011	52.5	10.3	41.2	10
14	8.97674	6.8859	13.1615	2.52716		14	48.3	9.77351	54.6	5.85909	52.5	10.4	40.8	10
15	9.05797	6.9949	13.2729	2.53284		15	48.2	9.8451	54.5	5.90817	52.6	10.4	40.4	10
16	9.13517	7.09855	13.3786	2.53407		16	48.2	9.8451	54.5	5.90817	52.6	10.4	39.9	10
17	9.19392	7.19662	13.4783	2.53019		17	48.2	9.8451	54.3	6.00659	52.7	10.4	39.5	10.2
18	9.26347	7.28886	13.5718	2.52184		18	48.1	9.91683	54.3	6.00659	52.7	10.4	39	10.8
19	9.31588	7.37504	13.6587	2.51254		19	48.1	9.91683	54.2	6.05593	52.7	10.5	38.4	10.9
20	9.36534	7.45488	13.7389	2.49598		20	48.1	9.91683	54.1	6.10537	52.7	10.5	37.8	11.2
21	9.41175	7.50446	13.812	2.48034		21	48	9.98872	54	6.1549	52.6	10.6	37.2	11.5
22	9.45502	7.56218	13.8566	2.45508		22	47.9	10.0608	53.9	6.20452	52.6	10.6	36.6	11.8
23	9.49506	7.60485	13.9077	2.43271		23	47.8	10.1329	53.8	6.25423	52.6	10.8	36	11.8
24	9.53175	7.6443	13.9446	2.40734		24	47.7	10.2053	53.8	6.25423	52.6	10.8	35.4	12.2
25	9.55702	7.68045	13.9699	2.37887		25	47.6	10.2778	53.7	6.30403	52.5	10.9	34.8	12.9
26	9.58762	7.71319	14.0004	2.34722		26	47.5	10.3504	53.6	6.35393	52.5	10.8	34.2	13
27	9.60157	7.74243	14.0271	2.31231		27	47.5	10.3504	53.5	6.40392	52.4	10.8	33.6	13.8
28	9.62076	7.762	14.0445	2.27404		28	47.4	10.4232	53.4	6.45401	52.4	10.7	33	13.8
29	9.64304	7.78487	14.0598	2.24662		29	47.3	10.4961	53.3	6.50418	52.4	10.6	32.5	14.5
30	9.65721	7.79953	14.0765	2.21763		30	47.2	10.5692	53.2	6.55446	52.4	10.7	32.1	14.6
31	9.66914	7.81568	14.0862	2.17115		31	47.1	10.6425	53.1	6.60482	52.4	10.6	32.1	14.9
32	9.67877	7.82517	14.0936			32	47	10.7159	53	6.65529	52.5	10.6
33	9.68606	7.83236	14.0971			33	46.9	10.7895	52.9	6.70584	52.5	10.4
34	9.68959	7.8372	14.1003			34	46.8	10.8632	52.8	6.7565	52.4	10.3
35	9.69284	7.83964	14.1009			35	46.8	10.8632	52.7	6.80724	52.4	10.4
36	9.69362	7.83961	14.0999			36	46.7	10.9371	52.6	6.85809	52.4	10.5
37	9.69327	7.83563	14.0976			37	46.6	11.0111	52.5	6.90903	52.4	10.5
38	9.69178	7.83192	14.0919			38	46.5	11.0853	52.3	7.01121	52.3	10.6
39	9.68911	7.82094	14.0866			39	46.4	11.1597	52.2	7.06244	52.3	10.7
40	9.68527	7.81364	14.0801			40	46.3	11.2342	52.1	7.11377	52.3	10.7
41	9.68021	7.80038	14.0722			41	46.2	11.3089	52	7.16521	52.2	10.8
42	9.67393	7.78995	14.063			42	46.1	11.3837	51.8	7.26837	52.2	10.7
43	9.6664	7.77825	14.0525			43	46	11.4587	51.7	7.3201	52.2	10.8
44	9.65761	7.75823	14.0407			44	45.9	11.5339	51.6	7.37192	52.3	10.7
45	9.65273	7.74321	14.0343			45	45.7	11.6847	51.4	7.47589	52.3	10.9
46	9.64199	7.72683	14.0204			46	45.6	11.7604	51.3	7.52802	52.3	10.9
47	9.62993	7.70906	14.0051			47	45.5	11.8362	51.2	7.58025	52.3	10.9
48	9.62339	7.68988	13.9969			48	45.4	11.9122	51	7.68503	52.2	10.9
49	9.61652	7.66926	13.9795			49	45.3	11.9884	50.9	7.73757	52.1	10.8
50	9.6093	7.63558	13.9702			50	45.1	12.1412	50.8	7.79021	52.1	10.9
51	9.59383	7.61126	13.9505			51	45	12.2179	50.6	7.89582	52.1	10.9
52	9.58557	7.58541	13.9401			52	45	12.2179	50.5	7.94877	52	10.9
53	9.56799	7.5719	13.9294			53	44.9	12.2947	50.4	8.00184	52	10.9
54	9.54895	7.5437	13.9182			54	44.8	12.3717	50.2	8.10828	52	10.8
55	9.53889	7.5139	13.8947			55	44.7	12.4489	50.1	8.16166	52	10.9
56	9.51764	7.48247	13.8824			56	44.6	12.5263	49.9	8.26874	51.9	10.8
57	9.50646	7.46614	13.8697			57	44.5	12.6038	49.8	8.32244	51.9	10.9
58	9.48294	7.4322	13.8566			58	44.4	12.6815	49.6	8.43017	51.9	10.8
59	9.47059	7.39656	13.8431			59	44.3	12.7594	49.4	8.53833	51.9	10.8
60	9.45786	7.35918	13.8431			60	44.1	12.9157	49.3	8.59257	51.8	10.8
61	9.43121	7.33982	13.8291			61	44	12.9941	49.1	8.70139	51.8	10.9
62	9.41728	7.29976	13.8148			62	43.9	13.0727	48.9	8.81066	51.8	10.9
63	9.40294	7.25786	13.8			63	43.7	13.2304	48.7	8.92037	51.8	10.8
64	9.3882	7.23622	13.7849			64	43.6	13.3095	48.6	8.9754	51.8	10.9
65	9.37304	7.19151	13.7693			65	43.4	13.4683	48.4	9.08579	51.8	11
66	9.35746	7.16844	13.7532			66	43.3	13.548	48.2	9.19664	51.7	11.1
67	9.34146	7.12083	13.7368			67	43.1	13.7079	48	9.30795	51.7	11
68	9.32503	7.09628	13.7368			68	42.9	13.8686	47.9	9.36378	51.7	11
69	9.32503	7.07123	13.7199			69	42.8	13.9492	47.7	9.47579	51.6	11
70	9.30818	7.01961	13.7199			70	42.6	14.111	47.5	9.58827	51.6	11
71	9.27316	6.99303	13.7199			71	42.5	14.1921	47.2	9.75788	51.5	11.1
72	9.25498	6.96592	13.7026			72	42.4	14.2735	47	9.87155	51.4	11.3
73	9.23636	6.91012	13.6848			73	42.3	14.3551	46.8	9.98571	51.2	11.3
74	9.21729	6.88141	13.6848			74	42.1	14.5188	46.6	10.1004	51.1	11.4
75	9.19776	6.85215	13.6666			75	41.9	14.6832	46.4	10.2155	51.1	11.5
76	9.15732	6.79198	13.6479			76	41.8	14.7658	46.2	10.3311	51.1	11.1
77	9.13639	6.76105	13.6287			77	41.6	14.9314	45.9	10.5055	51	11.4
78	9.11499	6.72955	13.6092			78	41.4	15.0979	45.7	10.6224	51	11.4
79	9.09311	6.66482	13.6092			79	41.2	15.2651	45.5	10.7398	51.1	11.3
80	9.07074	6.63157	13.5891			80	41	15.4332	45.2	10.9169	51	11.3
81	9.04789	6.59772	13.5891			81	40.8	15.6021	45	11.0356	51	11.3
82	9.02454	6.56327	13.5891			82	40.6	15.7719	44.6	11.2747	51	11.4
83	9.00068	6.49253	13.5686			83	40.4	15.9424	44.4	11.395	51	11.4
84	8.97633	6.45622	13.5686			84	40.2	16.1138	44	11.6372	51	11.5
85	8.95146	6.41928	13.5476			85	40	16.2861	43.7	11.8204	50.9	11.5
86	8.95146	6.38171	13.5476			86	39.7	16.5461	43.4	12.0048	50.8	11.6
87	8.92608	6.34348	13.5261			87	39.5	16.7206	43.1	12.1905	50.8	11.7
88	8.90017	6.3046	13.5261			88	39.2	16.9839	42.8	12.3775	50.7	11.6
89	8.87374	6.26505	13.5041			89	38.9	17.2493	42.5	12.5658	50.7	11.8
90	8.84678	6.22483	13.5041			90	38.6	17.5167	42.1	12.8189	50.7	11.8
91	8.81927	6.18394	13.4817			91	38.3	17.7862	41.8	13.0104	50.7	11.8
92	8.79122	6.14235	13.4817			92	37.9	18.1488	41.4	13.2678	50.6	11.8
93	8.76262	6.10007	13.4817			93	37.6	18.4233	41.1	13.4625	50.6	11.9
94	8.76262	6.05708	13.4817			94	37.4	18.6075	40.7	13.7243	50.5	11.9
95	8.73347	6.01337	13.4587			95	37	18.9789	40.3	13.9887	50.4	12
96	8.70375	5.96894	13.4587			96	36.7	19.2601	39.9	14.2557	50.3	12
97	8.67346	5.96894	13.4587			97	36.3	19.6386	39.5	14.5254	50.2	12.1
98	8.6426	5.92378	13.4353			98	35.9	20.0213	39.1	14.7979	50.1	12.1
99	8.61115	5.87788	13.3869			99	35.5	20.4083	38.6	15.1424	49.9	12.1
100	8.57912	5.83122	13.3364			100	35.1	20.7997	38.2	15.4213	49.8	12.5
101	8.57912	5.7838	13.3104			101	34.7	21.1956	37.6	15.8451	49.6	12.4
102	8.57912	5.7356	13.2568			102	34.3	21.5961	37	16.2757	49.4	12.3
103	8.54649	5.7356	13.2292			103	33.8	22.1033	36.4	16.7134	49.3	12.6
104	8.54649	5.63686	13.201			104	33.4	22.5145	35.8	17.1583	49.3	12.6
105	8.54649	5.63686	13.1723			105	32.9	23.0355	35.2	17.6108	49.3	12.7
106	8.51325	5.58628	13.143			106	32.4	23.5644	34.6	18.071	49.2	12.8
107	8.47941	5.53489	13.1131			107	31.9	24.1016	34	18.5393	49.2	12.7
108	8.44495	5.48268	13.1131			108	31.3	24.7574	33.4	19.016	49.2	12.8
109	8.44495	5.42962	13.0827			109	30.8	25.3136	32.8	19.5012	49.2	12.8
110	8.40987	5.37572	13.0827			110	30.3	25.879	32.2	19.9955	49.1	12.9
111	8.37416	5.37572	13.0827			111	29.7	26.5698	31.6	20.499	49.1	12.8
112	8.33781	5.48268	13.0827			112	29.1	27.2747	31	21.0122	49	13
113	8.30081	5.7356	13.0517			113	28.5	27.9943	29.7	22.159	49	13.2
114	8.26316	5.96894	13.0517			114	27.9	28.7292	29.1	22.7053	48.9	13.1
115	8.26316	6.22483	13.0201			115	27.3	29.4801	28.5	23.2631	48.9	13.2
116	8.18586	6.45622	12.988			116	26.7	30.2477	27.9	23.8327	48.8	13
117	8.18586	6.66482	12.988			117	26.2	30.9007	27.3	24.4146	48.8	13.2
118	8.1462	6.85215	12.988			118	25.7	31.5662	26.8	24.9095	48.7	13.2
119	8.10585	9.4662	12.988			119	25.4	31.9718	26.5	25.2108	48.7	13.3
120	8.06481	9.3134	12.988			120	25.4	31.9718	26.6	25.11	48.7	13.3
121			12.9552			121					48.6	13.3
122			12.988			122					48.6	13.3
123			12.988			123					48.5	13.5
124			12.9552			124					48.4	13.6
125			12.9552			125					48.3	13.8
126			12.9552			126					48.2	13.8
127			12.9218			127					48.2	14.1
128			12.8532			128					48.1	14.1
129			12.818			129					48	14.2
130			12.7821			130					48	14
131			12.7821			131					48	14.2
132			12.7456			132					47.9	14.5
133			12.7456			133					47.9	14.6
134			12.7456			134					47.8	14.7
135			12.7085			135					47.7	14.7
136			12.7085			136					47.6	14.7
137			12.7085			137					47.5	14.8
138			12.7085			138					47.4	15
139			12.7085			139					47.3	15.1
140			12.7085			140					47.2	15.2
141			12.6707			141					47.2	15.3
142			12.6707			142					47.1	15.4
143			12.6707			143					47	15.5
144			12.6707			144					46.9	15.5
145			12.6322			145					46.8	15.8
146			12.6322			146					46.6	16
147			12.6322			147					46.5	16
148			12.6322			148					46.4	16.1
149			12.5931			149					46.3	16.2
150			12.5931			150					46.1	16.4
151			12.5931			151					46	16.3
152			12.5533			152					45.8	16.7
153			12.5128			153					45.7	16.6
154			12.5128			154					45.5	16.9
155			12.5128			155					45.3	16.9
156			12.5128			156					45.2	17.2
157			12.5533			157					45	17.4
158			12.5533			158					44.8	17.5
159			12.5533			159					44.6	17.6
160			12.5128			160					44.4	17.7
161			12.5128			161					44.2	17.5
162			12.5128			162					44	17.7
163			12.4716			163					43.7	17.3
164			12.4716			164					43.5	17.8
165			12.4716			165					43.3	17.2
166			12.4716			166					43	17.7
167			12.4297			167					42.7	18
168			12.4297			168					42.5	17.9
169			12.4716			169					42.2	18.2
170			12.4716			170					41.9	18.6
171			12.4716			171					41.5	18.4
172			12.4716			172					41.2	18.7
173			12.4716			173					40.9	19.1
174			12.4297			174					40.5	19.4
175			12.4297			175					40.1	19.8
176			12.3871			176					39.8	20.3
177			12.3871			177					39.4	20.8
178			12.3871			178					38.9	21.1
179			12.3871			179					38.5	21.3
180			12.3438			180					37.9	22.3
181			12.3438			181					37.3	23
182			12.3438			182					36.7	23.2
183			12.3438			183					36.1	24.2
184			12.3871			184					35.5	24.8
185			12.3871			185					34.9	25.3
186			12.4297			186					34.3	26.5
187			12.4297			187					33.7	26.7
188			12.4297			188					33.1	27.8
189			12.4716			189					32.5	28.6
190			12.4716			190					31.9	29.3
191			12.4716			191					31.3	30.7
192			12.4297			192					30.7	32.5
193			12.4297			193					30.1	33.8
194			12.4297			194					29.5	34.6
195			12.4297			195					28.2	36.6
196			12.4297			196					27.6	38.6
197			12.3871			197					27	40.9
198			12.3871			198					26.4	42.8
199			12.3871			199					25.9	43.4
200			12.3871			200					25.9	43.5

## Sheet: Figure 4A
Relative time	Adaptive device data (RH%)	Active device data (RH%)
859	19.3	29.7
858	19.5	29.1
857	19.7	28.5
856	20.3	28
855	20.7	27.4
854	21.1	27
853	21.1	26.5
852	21.8	26
851	21.7	25.6
850	22.1	25.1
849	22.2	24.6
848	22.2	24
847	23.1	23.6
846	23.5	23.1
845	23.7	22.8
844	24.1	22.7
843	24.2	23
842	25.2	23.4
841	25.9	23.8
840	25.7	24.2
839	26.9	24.7
838	27.6	25
837	28.7	25.6
836	29.6	26.2
835	29.9	26.9
834	31.9	27.5
833	32.6	28.2
832	34.3	29
831	35.5	29.8
830	37	30.7
829	38.2	31.6
828	39.1	32.9
827	39.1	34.2
826	41.1	35.6
825	41	37.1
824	38.3	38.1
823	37.8	37.9
822	37.5	37.7
821	37.8	37.9
820	37.8	38
819	37.5	38.2
818	37.6	38.3
817	37.2	38.6
816	37.7	38.7
815	38.1	39
814	38.1	39
813	37.6	39
812	38	39.4
811	38.3	39.4
810	37.8	39.5
809	38	39.5
808	37.6	39.6
807	37.6	39.8
806	38.3	40.1
805	38.4	40.1
804	38.5	40.1
803	37.9	40.1
802	37.7	39.9
801	37.7	39.7
800	36.9	39.6
799	36.5	39.5
798	36.4	39.3
797	35.1	39.2
796	34.8	39.2
795	34.5	39.1
794	33.6	39.1
793	32.8	39
792	32.5	38.9
791	32.5	38.7
790	32.4	38.4
789	27.3	38.1
788	27.3	37.9
787	27.6	37.6
786	28	37.4
785	29.9	37.3
784	35.2	37.2
783	35.1	37.9
782	34.4	40.2
781	33.8	40.2
780	33.7	40
779	33.1	39.5
778	32.7	37.1
777	32.4	36.3
776	32	35.9
775	31.4	35.8
774	30.9	35.8
773	30.2	35.4
772	29.8	35.1
771	29.1	34.6
770	28.6	34.1
769	27.9	33.6
768	27.1	33.3
767	26.5	32.5
766	25.9	32
765	25.2	31.6
764	24.7	31.1
763	24.1	30.9
762	23.5	30.5
761	23	30.2
760	22.5	29.8
759	21.8	29.5
758	21.5	29
757	20.9	28.7
756	20.3	28.2
755	19.5	27.7
754	19.2	27.5
753	19	27.1
752	19.1	26.6
751	19.4	26.4
750	20.4	26
749	20	25.8
748	21.2	25.4
747	21.1	25
746	21.7	24.6
745	21.7	24.3
744	22.1	24
743	22.6	24.4
742	23.1	25
741	23.1	25.5
740	23.8	25.8
739	24.3	26.3
738	24.7	26.8
737	25.3	27.4
736	25.8	27.6
735	26.3	28.2
734	26.7	29
733	27.2	29.7
732	27.5	30.5
731	27.8	31.5
730	29.5	32.6
729	30.4	33.8
728	31.4	35.1
727	32.3	36.6
726	33.7	38.1
725	34.8	39.8
724	36	41.1
723	38.1	40.9
722	39.4	40.7
721	39.8	40.6
720	40.5	40.5
719	40	40.3
718	37.6	40.1
717	36.3	39.8
716	36	39.6
715	35.2	39.3
714	34.8	39
713	34.6	38.7
712	34	38.3
711	33.6	37.9
710	32.8	37.6
709	32.5	37.4
708	31.9	37
707	31.2	36.5
706	30.8	36.1
705	30	35.6
704	29.4	35.2
703	28.9	34.7
702	28.3	34.2
701	27.4	33.5
700	27	33.1
699	26.3	32.6
698	25.9	32.2
697	25.2	31.9
696	24.3	31.5
695	24.2	31
694	23.5	30.5
693	22.8	29.9
692	22.2	29.5
691	21.9	29
690	21.6	28.3
689	21.4	27.8
688	21.1	27.4
687	21	26.9
686	21.2	26.5
685	21.9	26
684	22.9	26
683	23.3	26.5
682	23.6	26.9
681	23.8	27.5
680	24.3	27.9
679	24.7	28.5
678	25.3	29.1
677	25.7	29.8
676	26.3	30.4
675	26.7	31.1
674	27.4	31.8
673	27.8	32.6
672	28.6	33.7
671	29.2	34.7
670	30.2	35.9
669	30.9	37.1
668	31.6	38.8
667	32.6	40.6
666	33.4	42.5
665	35.1	44.4
664	36.3	45.7
663	38.1	45.5
662	39.3	45.1
661	40.8	45
660	42.5	44.8
659	44.3	44.6
658	46.6	44.7
657	48.8	44.8
656	50.6	44.5
655	52.4	44.8
654	53.6	45
653	52.2	44.3
652	49.3	44.1
651	49.2	45.2
650	49	45.6
649	48.7	45.9
648	49.2	46
647	49.1	46
646	49.2	46.3
645	49.6	46.3
644	50.3	46.4
643	50.1	46.3
642	49.8	46.4
641	49.9	46.6
640	50.6	46.6
639	49.9	46.7
638	50.7	46.7
637	50.3	46.9
636	51	46.9
635	50.7	46.9
634	50.8	46.9
633	51	46.8
632	51.3	46.7
631	51.2	46.5
630	51.1	46.5
629	50.9	46.4
628	51.1	46.3
627	50.7	46.1
626	50.4	46.1
625	50.2	46
624	49.6	45.9
623	49	46
622	47.8	47.4
621	47.4	47.3
620	47	46.9
619	47.4	46.6
618	46.1	45.7
617	43.9	44.3
616	44	44.1
615	44.3	43.8
614	45.2	43.7
613	47.9	43.6
612	51.5	43.6
611	51.5	43.4
610	51.2	43.3
609	51.2	42.8
608	51.2	42.7
607	50.5	42.4
606	50.1	42.1
605	50	41.6
604	49.6	41.3
603	49	40.9
602	48.7	40.5
601	48.2	40.1
600	47.3	39.6
599	46	39.2
598	45.7	38.6
597	44.4	38.2
596	43.3	37.5
595	42.3	36.9
594	41.1	36.3
593	40.3	35.7
592	39.1	35.1
591	38.1	34.4
590	37.1	33.6
589	36.2	33.1
588	35.2	32.2
587	34.1	31.6
586	33.2	30.9
585	32.1	30.4
584	30.8	30.3
583	30.2	30.7
582	29.4	31.4
581	28.6	32
580	29.3	32.6
579	29.4	33.3
578	30.2	33.9
577	31.3	34.6
576	31.1	35.5
575	32.1	36.3
574	32.3	37.5
573	32.9	38.6
572	33.5	39.8
571	33.7	41.1
570	34.9	42.5
569	35	44.1
568	35.8	45.8
567	36.5	47.7
566	36.8	49.8
565	38	51.7
564	38.3	53.4
563	39.2	53.2
562	39.9	52.6
561	41.2	52.3
560	42.4	52.2
559	42.8	52
558	44.5	51.8
557	46.8	51.5
556	47.3	51
555	48.7	50.9
554	50.6	50.7
553	52.5	50.1
552	53.6	49.7
551	55.5	49.3
550	57.7	48.9
549	59.9	48.1
548	59.8	47.8
547	58.9	47.1
546	55.2	46.5
545	55.4	46.1
544	53.6	45.6
543	53.8	44.6
542	52.8	44.3
541	52.2	43.4
540	51	42.7
539	50.9	41.9
538	50.1	41.4
537	49	40.6
536	47.5	40
535	47.1	39.3
534	45.5	38.5
533	44.4	37.8
532	43.5	37
531	42.7	36.3
530	41.5	35.5
529	40.5	34.8
528	39.6	33.8
527	38.7	33.2
526	37.3	32.3
525	36.2	31.8
524	35.1	31.5
523	34.2	31.9
522	33.3	32.4
521	32.2	33
520	31.4	33.7
519	30.4	34.4
518	29.9	35.1
517	29.1	36
516	28.8	36.8
515	28.8	37.9
514	28.6	39.1
513	30	40.3
512	30.7	41.5
511	31.8	42.9
510	31.2	44.6
509	32.1	46.4
508	32.6	48.5
507	32.8	50.6
506	33.3	53
505	34.1	55.6
504	35.6	57.5
503	35.9	57.6
502	35.8	56.6
501	37.7	56.5
500	38	56.2
499	38.6	56.2
498	39.5	56
497	41.2	55.9
496	41.2	55.5
495	43.3	55.3
494	43.1	55.3
493	44.9	55.1
492	47.4	54.8
491	47.8	54.5
490	49.9	54.1
489	51.6	54.1
488	54.8	53.7
487	55.3	53.5
486	58.3	53.4
485	60.7	53.1
484	62.4	52.9
483	63.7	52.6
482	65.6	52.5
481	63.4	52.3
480	61.3	52
479	60.7	51.8
478	60.9	51.6
477	60.9	51.3
476	60.5	51
475	60.4	50.7
474	60.4	50.4
473	60	50.1
472	60.2	49.8
471	59.8	49.6
470	59.8	49.1
469	59	48.9
468	59.9	48.7
467	58.9	48.3
466	58.6	47.8
465	58	47.3
464	58	47
463	57.3	47
462	57.6	48.3
461	56.9	48.1
460	56.6	47.9
459	56.3	47.1
458	56.3	46.7
457	55.2	45.5
456	54.7	45.2
455	54.7	44.7
454	53.7	44.5
453	52.3	44.2
452	51.5	43.8
451	50.6	43.5
450	48.8	43.1
449	47.8	42.7
448	46.7	42.3
447	46.8	41.8
446	42.2	41.4
445	42.4	40.7
444	42.8	40.1
443	43.4	39.6
442	44.5	39.2
441	49.9	38.6
440	51.3	38.1
439	51.1	37.7
438	50.9	37
437	50.8	36.6
436	50.6	36
435	49.6	35.5
434	48.8	34.9
433	48.7	34
432	48	33.6
431	47.2	33.1
430	46.3	32.4
429	45.5	31.8
428	44.5	31.3
427	43.6	30.4
426	42.3	29.9
425	41.8	29.3
424	40.3	29.1
423	38.9	29.5
422	38.1	30.1
421	37.4	30.5
420	36	31.1
419	35.3	31.6
418	34.1	32.2
417	32.9	32.9
416	32.3	33.7
415	31.3	34.4
414	30.8	35.2
413	29.6	36.2
412	29	37.2
411	27.6	38.5
410	27.2	39.7
409	26.9	41.1
408	27.3	42.6
407	27.3	44.4
406	28.7	46.4
405	28.7	48.2
404	29	49.7
403	29.7	49.3
402	29.6	48.5
401	29.7	48.1
400	30.7	48
399	30.7	47.7
398	31.4	47.3
397	31.4	47
396	32.4	46.5
395	32.3	46.2
394	32.8	45.6
393	33.8	45.3
392	34.7	44.8
391	36.1	44.5
390	36.7	44
389	36.7	43.5
388	37.3	43.1
387	38.9	42.6
386	39.1	42.1
385	40.6	41.7
384	43.5	41.1
383	43.9	40.7
382	45	40.1
381	46	39.6
380	48.7	38.8
379	49.3	38.3
378	51	37.7
377	51.1	37.1
376	51.7	36.4
375	49.8	35.5
374	48.2	35.2
373	47.5	34.5
372	46.6	33.8
371	46.3	33.1
370	45.6	32.4
369	45.1	31.8
368	44.6	31.1
367	43.4	30.4
366	43	29.8
365	42	29.3
364	41.4	29.1
363	40.1	29.5
362	39.9	30.1
361	38.7	30.7
360	37.9	31.2
359	37.4	31.6
358	36.3	32.2
357	36.1	32.9
356	34.6	33.7
355	34.2	34.6
354	33.2	35.5
353	32.7	36.3
352	31.6	37.5
351	30.8	38.7
350	30.1	40.1
349	29	41.7
348	28.6	43.2
347	27.8	45.1
346	26.9	47
345	27	49.1
344	26.1	50.9
343	26.1	51.1
342	26.6	50.8
341	26.8	50.6
340	27.7	50.3
339	27.6	50.2
338	28.5	50.5
337	28.8	50.4
336	29.6	50.1
335	30.3	49.9
334	30.4	49.9
333	30.1	49.7
332	30.6	49.5
331	31.1	49.2
330	32.2	49.1
329	32.8	48.7
328	34.1	48.6
327	33.7	48.4
326	35	48.3
325	35.9	47.9
324	36.6	47.6
323	37.2	47.1
322	39.1	46.8
321	39.5	46.5
320	40.8	46.2
319	42.6	46
318	43.5	45.7
317	45.3	45.4
316	47.4	45.3
315	49.8	44.7
314	51.2	44.4
313	53.7	44
312	53.8	43.5
311	55.2	43.1
310	54.9	42.8
309	54.3	42.5
308	52.1	42.5
307	52.4	42.2
306	51.4	41.9
305	52.3	41.9
304	51.7	41.6
303	51.7	41.7
302	50.9	46.3
301	50.5	45.6
300	50.7	45
299	49.9	45.3
298	50.7	44
297	50	40.2
296	50	40.1
295	49.6	39.6
294	49.4	39.6
293	49.5	39.1
292	48.7	38.9
291	49	38.3
290	48.1	37.9
289	47.7	37.5
288	47.1	36.9
287	46.7	36.6
286	45.7	36.2
285	45.7	35.8
284	44.3	35.9
283	45.1	35.2
282	44.1	34.6
281	43.1	34.1
280	42.1	33.6
279	41.1	33.1
278	39.7	32.7
277	38.6	32.4
276	37.6	31.9
275	37.8	31.2
274	33.3	30.6
273	33.7	30.2
272	34	29.5
271	34.5	29.1
270	35.5	28.3
269	40.6	27.7
268	40.8	27.1
267	40.3	26.3
266	40.1	25.7
265	39.4	25.1
264	38.7	24.6
263	38.4	24.9
262	38.1	25.3
261	38.2	25.7
260	37.7	26.3
259	37.5	26.9
258	37.3	27.3
257	36.4	27.9
256	36	28.4
255	35	29
254	34.6	29.6
253	33.8	30.3
252	32.5	30.9
251	32	31.6
250	30.9	32.5
249	30.4	33.7
248	29.6	34.9
247	28.8	35.8
246	27.8	37.2
245	27.2	38.7
244	26.4	40
243	26.4	39.6
242	25	39.4
241	24.5	39.2
240	23.8	39.1
239	23.3	38.9
238	23.2	38.8
237	22.8	38.8
236	22.9	38.4
235	23.7	38.2
234	24.9	37.6
233	24.9	37.2
232	25.5	36.9
231	26.1	36.7
230	25.9	36.2
229	25.9	36.1
228	26.7	35.8
227	27.1	35.4
226	26.6	35.1
225	27.7	34.6
224	28.2	33.9
223	27.1	33.6
222	27.8	33.1
221	28.3	32.9
220	29.9	32.6
219	29.7	32.1
218	30.1	31.7
217	31.7	31.3
216	32.2	30.9
215	33.2	30.6
214	33.4	30.1
213	35.6	29.7
212	35.9	29.2
211	37.3	28.5
210	38.1	28
209	39.6	27.5
208	40.9	27
207	41.8	26.3
206	41.8	25.8
205	42.7	25.2
204	43.2	25.1
203	40.6	25.3
202	40	26
201	39.5	26.3
200	38.4	26.7
199	38.6	27
198	37.9	27.3
197	36.3	28
196	36.5	28.3
195	35.8	28.9
194	34.9	29.7
193	34.9	30.3
192	34	31.2
191	33.8	32
190	33	33.1
189	32.4	34.1
188	32	35.3
187	30.7	36.6
186	30.5	38.1
185	29.9	39.7
184	29.6	41
183	29	41.6
182	27.9	40.9
181	27.6	40.8
180	26.6	40.6
179	26.1	40.7
178	25.2	40.5
177	24.7	40.6
176	24	40.3
175	23.6	40.1
174	23.1	39.9
173	22.6	40
172	22.5	39.9
171	22.4	39.8
170	22.7	39.6
169	23.3	39.7
168	23.8	39.8
167	24.4	39.7
166	24.5	39.7
165	25	39.7
164	25.3	39.8
163	25.5	39.8
162	26.1	39.7
161	26.8	39.3
160	27.7	39.2
159	28.1	39.1
158	28.3	39
157	28.8	38.8
156	29.3	38.4
155	29.5	38.3
154	30	38
153	30.8	37.8
152	31.9	37.6
151	32.2	37.7
150	33.8	37.5
149	34.2	37.3
148	35.7	37.1
147	36.6	37.1
146	37.6	36.9
145	39.2	36.9
144	41.1	36.7
143	42.1	37.2
142	44.6	42.3
141	45.1	42.3
140	47.2	42.2
139	47.8	41.6
138	48.3	39.9
137	46.3	36.2
136	46	36.1
135	45.1	36
134	44.9	35.7
133	44.8	35.3
132	45	34.7
131	44.6	34.7
130	44.6	34.5
129	44	34.1
128	43.9	33.9
127	43.9	33.5
126	44.1	33.3
125	43.7	33
124	43.3	32.7
123	43.1	32.4
122	42.7	31.9
121	43.3	31.7
120	42.9	31.1
119	42.2	30.7
118	42.3	30.1
117	42	29.7
116	42	29
115	41.2	28.6
114	40.6	28.4
113	41.1	28.1
112	41	27.7
111	41	27.3
110	40.5	26.7
109	38.5	26.3
108	38.1	25.7
107	37.2	25.3
106	35.8	24.7
105	35.7	24.4
104	33.7	24.2
103	34.4	24.4
102	31	24.8
101	31.2	25.4
100	31.4	25.9
99	31.9	26.3
98	33.4	26.8
97	38.4	27.1
96	37.9	27.7
95	37.4	28.2
94	37.5	28.7
93	36.7	29.3
92	36.5	30
91	36	30.9
90	36	31.8
89	35.2	32.6
88	35.1	33.7
87	34.5	34.9
86	34	36.3
85	33.2	38
84	32.9	39.1
83	32.8	39.3
82	31.4	38.8
81	31.1	38.3
80	30.2	38.3
79	29.5	38.2
78	28.7	38
77	27.6	37.7
76	27.2	37.3
75	26.5	37.4
74	25.7	37.2
73	25.1	37.1
72	24.4	37
71	24.1	36.8
70	23.2	36.3
69	23.1	36.1
68	22.2	35.8
67	21.5	35.7
66	21.7	35.2
65	21.1	34.6
64	21.6	34.6
63	22.2	34
62	22.8	33.7
61	23.1	33.2
60	23.5	32.7
59	23.5	32.5
58	23.9	32.2
57	24.3	31.8
56	24.8	31.4
55	25.4	31.1
54	25.5	30.6
53	25.7	30.2
52	25.5	29.9
51	26.9	29.4
50	27.1	29
49	27.7	28.5
48	28.4	28
47	29.3	27.6
46	29.8	26.9
45	30.3	26.7
44	31.5	26.4
43	31.6	26.8
42	32.4	27.3
41	33	27.8
40	34.7	28.4
39	35.9	28.9
38	37.3	29.5
37	38	30.1
36	39.6	30.8
35	39.9	31.5
34	42.3	32.1
33	41.3	32.8
32	41.3	33.7
31	39.3	35
30	38.9	36.2
29	38.4	37.4
28	38.5	38.9
27	37.7	40.5
26	37.9	42.2
25	36.9	44.1
24	36.5	45.3
23	36.5	46.1
22	35.3	45.7
21	34.9	45.9
20	34.4	45.9
19	34.1	45.6
18	32.9	45.5
17	32.7	45.3
16	32.1	45.5
15	31.1	45.5
14	31	45.6
13	30.3	45.4
12	29.5	45.3
11	28.5	45.1
10	28.2	45.4
9	27.3	45.5
8	27	45.6
7	26	45.8
6	25.7	45.7
5	25.5	45.8
4	24.6	45.7
3	23.8	45.6
2	24.1	46.1
1	23	46.2
0	23	46.3

## Sheet: Figure 4B
Relative time	Adsorption phase time difference	Desorption time difference	Average cycle time difference	Environmental conditions
859	14		14	21.3
753	8	3	5.5	21.4
687	2	4	3	24.1
581	3	10	6.5	45.2
514	10	15	12.5	44
409	15	21	18	40.4
343	21	28	24.5	35.6
237	27	32	29.5	29.1
171	33	40	36.5	27.5
67	37	45	41	26.2
0	44	49	46.5	24

## Sheet: Figure 5A
RH%	Relative time		cycle number	water quantity
17.3	1258		1	40
17.7	1257		2	42
18.3	1256		3	39
19	1255		4	44
19.4	1254		5	42
19.5	1253		6	44
19.3	1252		7	41
19.2	1251		8	39
19.6	1250		9	40
20.1	1249
20.9	1248
21.5	1247
22.4	1246
23.3	1245
24.1	1244
24.9	1243
25.3	1242
26	1241
27.7	1240
29.2	1239
29.7	1238
29.7	1237
30	1236
30.2	1235
30.3	1234
30	1233
29	1232
27.9	1231
27.8	1230
27.9	1229
28	1228
28.2	1227
28.4	1226
28.5	1225
28.5	1224
28.2	1223
27.3	1222
26.4	1221
26	1220
26	1219
25.9	1218
25.9	1217
26.2	1216
26.3	1215
26.2	1214
25.8	1213
25	1212
23.8	1211
23.4	1210
23.2	1209
23	1208
22.9	1207
22.9	1206
22.8	1205
22.3	1204
21.7	1203
20.7	1202
19.4	1201
18.7	1200
18.1	1199
17.8	1198
18.2	1197
18.7	1196
19.2	1195
19.6	1194
19.8	1193
19.8	1192
19.6	1191
20	1190
20.5	1189
21.1	1188
21.8	1187
22.9	1186
23.7	1185
24.6	1184
25.4	1183
25.7	1182
26.5	1181
28.1	1180
29.9	1179
31.4	1178
31.8	1177
32.1	1176
32.3	1175
32.5	1174
32.2	1173
31.3	1172
30.3	1171
30.2	1170
30.1	1169
30.2	1168
30.4	1167
30.8	1166
31.2	1165
31.3	1164
31.1	1163
30.3	1162
29.2	1161
29	1160
29.2	1159
29.2	1158
29.7	1157
30	1156
30.2	1155
30.2	1154
29.9	1153
28.8	1152
28	1151
28	1150
27.9	1149
28.2	1148
28.3	1147
28.6	1146
28.8	1145
28.8	1144
28.3	1143
27.1	1142
26.4	1141
26.3	1140
26.4	1139
26.5	1138
26.4	1137
26.2	1136
26.2	1135
26.1	1134
26.2	1133
26.5	1132
25.6	1131
25.2	1130
25	1129
25	1128
25.2	1127
25.4	1126
25.7	1125
25.6	1124
25.3	1123
24.3	1122
23.1	1121
22.9	1120
22.6	1119
22.5	1118
22.5	1117
22.4	1116
22.1	1115
21.4	1114
20.3	1113
19.3	1112
18.6	1111
18.1	1110
17.6	1109
17.6	1108
18.2	1107
18.6	1106
18.8	1105
18.7	1104
18.4	1103
18.7	1102
19.1	1101
19.7	1100
20.5	1099
21.2	1098
22	1097
22.6	1096
22.8	1095
22.7	1094
23.3	1093
24.6	1092
25.8	1091
27.5	1090
29.5	1089
31.2	1088
31.3	1087
31	1086
30.1	1085
29	1084
28.8	1083
29	1082
29	1081
29.4	1080
29.7	1079
30	1078
29.9	1077
29.4	1076
28.2	1075
27.2	1074
27.2	1073
27.4	1072
27.3	1071
27.5	1070
27.8	1069
27.9	1068
27.6	1067
27.1	1066
25.8	1065
25.1	1064
25	1063
24.9	1062
24.9	1061
25	1060
25.1	1059
24.7	1058
24.1	1057
23	1056
22	1055
21.4	1054
21	1053
20.5	1052
20.1	1051
19.7	1050
19.2	1049
18.7	1048
18.5	1047
18.3	1046
18.7	1045
19.3	1044
19.7	1043
20.4	1042
21.1	1041
21.6	1040
21.8	1039
21.8	1038
22	1037
22.7	1036
23.6	1035
24.6	1034
25.9	1033
27.6	1032
29.1	1031
30.4	1030
31.2	1029
31.7	1028
31.9	1027
32	1026
32.4	1025
33	1024
33.6	1023
33.8	1022
33.5	1021
32.7	1020
31.6	1019
31.3	1018
31.5	1017
31.8	1016
32.1	1015
32.6	1014
33	1013
33	1012
32.4	1011
31.3	1010
30.5	1009
30.2	1008
30.4	1007
30.4	1006
30.8	1005
31.1	1004
31.4	1003
31.2	1002
30.8	1001
29.8	1000
28.7	999
28.5	998
28.4	997
28.5	996
28.7	995
28.9	994
29	993
28.8	992
28.4	991
27.2	990
26.3	989
26	988
26	987
25.6	986
25.5	985
25.5	984
25.6	983
26.3	982
26.4	981
26.1	980
25.1	979
23.9	978
23.6	977
23.6	976
23.6	975
23.6	974
23.8	973
23.9	972
23.8	971
23.1	970
22	969
21.2	968
20.8	967
20.7	966
20.4	965
20.3	964
20.1	963
19.7	962
19	961
18.1	960
16.9	959
16.4	958
16.6	957
17	956
17.4	955
18	954
18.6	953
19.1	952
19.4	951
19.3	950
19	949
19.3	948
19.9	947
20.6	946
21.4	945
22.5	944
23.7	943
24.7	942
25.8	941
26.3	940
26.9	939
28	938
28.3	937
28.2	936
28.7	935
29	934
29.5	933
29.5	932
29.3	931
28.5	930
27.2	929
26.8	928
26.8	927
26.9	926
27.1	925
27.5	924
27.9	923
27.9	922
27.7	921
27	920
25.8	919
25.1	918
25	917
25	916
25.1	915
25.4	914
25.7	913
25.6	912
25.2	911
24.2	910
23	909
22.4	908
22.2	907
22	906
21.9	905
21.9	904
21.7	903
21.2	902
20.4	901
19.1	900
17.9	899
17.6	898
17.9	897
18.3	896
19	895
19.7	894
20.3	893
20.5	892
20.5	891
20.2	890
20.5	889
21.1	888
21.8	887
22.7	886
24	885
25.3	884
26.1	883
26.8	882
26.9	881
27.9	880
29.7	879
31.4	878
32	877
32.6	876
33.3	875
33.5	874
33.1	873
32.1	872
30.7	871
30.6	870
30.7	869
31.1	868
31.2	867
31.9	866
32.4	865
32.4	864
32	863
30.9	862
29.8	861
29.7	860
29.4	859
29.6	858
30.1	857
31	856
31.3	855
31.1	854
30.6	853
29.4	852
28.3	851
28.3	850
28.4	849
28.6	848
29.1	847
29.7	846
29.8	845
29.5	844
28.7	843
27.4	842
26.7	841
26.7	840
26.7	839
26.8	838
27.1	837
25.9	836
25.9	835
25.9	834
26	833
26.7	832
26.8	831
25.8	830
24.7	829
24.4	828
24.4	827
24.3	826
24.2	825
24.1	824
24.3	823
24.5	822
24.7	821
24.1	820
23.5	819
22.4	818
21.3	817
20.9	816
20.6	815
20.3	814
19.8	813
19.4	812
18.9	811
18.5	810
18.2	809
18.1	808
18	807
17.9	806
17.6	805
17.7	804
18	803
18.4	802
18.8	801
19.3	800
19.8	799
20.3	798
21	797
21.8	796
23	795
23.8	794
24.2	793
24.3	792
24.7	791
26.1	790
27.6	789
28.9	788
29.2	787
29.2	786
29.7	785
30.4	784
30	783
29.3	782
27.9	781
27.3	780
27.3	779
27.3	778
27.4	777
27.7	776
28.4	775
28.6	774
28.1	773
27.4	772
26.2	771
25.6	770
25.4	769
25.4	768
25.3	767
25.5	766
25.8	765
26.2	764
26	763
25.3	762
24.1	761
23	760
22.5	759
22.3	758
21.9	757
21.6	756
21.4	755
21.1	754
20.9	753
20.9	752
20.2	751
19.3	750
18.2	749
17.4	748
17.5	747
17.6	746
18	745
18.4	744
18.8	743
19.3	742
20	741
20.8	740
21.8	739
22.5	738
22.3	737
21.6	736
22.1	735
22.8	734
23.6	733
24.8	732
26.1	731
28	730
30.2	729
32.2	728
32.1	727
31.3	726
30.1	725
29.4	724
29.4	723
29.4	722
29.6	721
29.8	720
29.9	719
30.3	718
30.6	717
31.4	716
31.1	715
30.5	714
29.3	713
28.6	712
29	711
29.4	710
28.8	709
28.9	708
28.8	707
29.3	706
29.2	705
30	704
29.8	703
29.3	702
28.2	701
27.1	700
27	699
26.9	698
27	697
27	696
27.1	695
27.4	694
28	693
28.6	692
28.2	691
27.4	690
26.2	689
25.8	688
26.1	687
25.9	686
25.8	685
25.7	684
25.7	683
25.9	682
26.5	681
26.8	680
26.5	679
25.5	678
24.3	677
23.6	676
23.4	675
23.2	674
23.1	673
23	672
22.8	671
22.6	670
22.6	669
22.7	668
23	667
22.6	666
21.8	665
20.5	664
19.4	663
18.9	662
18.4	661
17.8	660
17.3	659
17	658
17.2	657
17.6	656
18.3	655
19	654
19.3	653
19.2	652
18.7	651
18.8	650
19.2	649
19.7	648
20.2	647
20.9	646
21.6	645
22.5	644
24	643
25.5	642
26.4	641
26.9	640
27.3	639
28.2	638
28.2	637
28	636
28	635
28.1	634
28.2	633
28.5	632
29.2	631
29.9	630
29.4	629
28.6	628
27.2	627
26.2	626
26	625
26	624
25.9	623
25.9	622
25.8	621
25.7	620
25.6	619
25.8	618
26.2	617
26.5	616
26.3	615
25.5	614
24.2	613
23.3	612
23	611
22.7	610
22.5	609
22.4	608
22.1	607
21.8	606
21.9	605
21.9	604
21.4	603
20.6	602
19	601
17.8	600
17.2	599
16.8	598
17	597
17.4	596
17.7	595
18.1	594
18.3	593
18.8	592
19.5	591
20.4	590
21.3	589
21.4	588
21	587
20.9	586
21.5	585
22.2	584
23.2	583
24.2	582
25.6	581
27.2	580
29.3	579
31.1	578
31.7	577
30.9	576
29.5	575
28.4	574
28.4	573
28.4	572
28.4	571
28.4	570
28.5	569
28.7	568
29	567
29.5	566
30.4	565
30.5	564
29.6	563
28.3	562
27.4	561
27.4	560
27.4	559
27.4	558
27.4	557
27.5	556
27.7	555
28.1	554
29	553
29.4	552
28.3	551
26.9	550
26	549
25.9	548
25.9	547
26	546
26	545
26.1	544
26.4	543
26.7	542
27.3	541
27.8	540
27.3	539
26.2	538
25.6	537
25.6	536
25.5	535
25.4	534
25.2	533
25	532
25.1	531
25.3	530
25.7	529
26.4	528
26.1	527
24.9	526
23.9	525
23.1	524
23	523
22.7	522
22.4	521
22.2	520
22	519
21.9	518
21.8	517
21.9	516
21.9	515
21.5	514
20.4	513
18.6	512
17.8	511
17.3	510
16.7	509
16.4	508
16.8	507
17.2	506
17.6	505
17.9	504
18.5	503
19.3	502
20	501
20	500
19.5	499
19.3	498
19.8	497
20.3	496
21	495
21.8	494
22.6	493
23.8	492
25.3	491
27.2	490
29.2	489
30.3	488
29.1	487
27.3	486
26.9	485
26.9	484
26.7	483
26.7	482
26.7	481
26.7	480
26.9	479
27.2	478
27.8	477
28.3	476
27.7	475
26.5	474
25	473
24.7	472
24.6	471
24.6	470
24.5	469
24.3	468
24.1	467
24	466
23.9	465
23.7	464
23.6	463
23.6	462
23.7	461
24	460
24.1	459
23.4	458
22.1	457
20.8	456
20.2	455
19.8	454
19.4	453
18.9	452
18.3	451
17.7	450
17.1	449
16.7	448
16.8	447
17	446
17.4	445
17.7	444
18.1	443
18.4	442
18.7	441
19.2	440
19.7	439
20.2	438
21	437
21.8	436
23.1	435
24.3	434
24.6	433
24.5	432
24.5	431
25.8	430
27.2	429
28.6	428
28.9	427
28.6	426
28.6	425
28.6	424
28.6	423
28.5	422
28.4	421
28.5	420
28.6	419
28.7	418
28.8	417
29.4	416
29.9	415
30.4	414
29.8	413
28.2	412
26.8	411
26.7	410
26.5	409
26.6	408
26.5	407
26.3	406
26.3	405
26.1	404
25.9	403
25.8	402
25.7	401
25.6	400
25.5	399
25.4	398
25.2	397
25.1	396
24.9	395
25	394
25	393
24.8	392
24.7	391
24.6	390
24.5	389
24.5	388
24.7	387
24.6	386
24.5	385
24.3	384
24.2	383
24	382
23.9	381
23.8	380
23.7	379
23.6	378
23.4	377
23.3	376
23.2	375
23.2	374
23.3	373
23.6	372
24.1	371
24.3	370
23.2	369
22	368
20.9	367
20.5	366
20.1	365
18.9	364
18.3	363
17.8	362
17.1	361
16.7	360
16.8	359
16.9	358
17.2	357
17.5	356
17.8	355
18	354
18.4	353
18.7	352
19.1	351
19.5	350
20	349
20.5	348
21.1	347
21.7	346
22.5	345
23.3	344
24.4	343
25.8	342
27.7	341
29.5	340
30	339
29.4	338
27.9	337
26.7	336
26.5	335
26.4	334
26.2	333
26.1	332
25.9	331
25.8	330
25.8	329
25.6	328
25.3	327
25.2	326
25	325
24.8	324
24.7	323
24.5	322
24.4	321
24.1	320
24	319
23.8	318
23.7	317
23.5	316
23.3	315
23.1	314
22.9	313
22.7	312
22.5	311
22.3	310
22.1	309
21.9	308
21.5	307
21.2	306
20.9	305
20.4	304
20	303
19.2	302
18.6	301
18.2	300
18.3	299
18.6	298
18.9	297
19.2	296
19.5	295
19.8	294
20.2	293
20.6	292
21.1	291
21.6	290
22	289
22.7	288
23.4	287
24.2	286
25	285
26.1	284
27.4	283
28.7	282
30.3	281
32.1	280
32.6	279
32.4	278
32.3	277
32.3	276
32.2	275
32.1	274
32.1	273
32.1	272
32.1	271
32.1	270
31.7	269
31.5	268
31.5	267
31.6	266
31.6	265
31.5	264
31.7	263
32.2	262
32.8	261
32.5	260
31.5	259
29.5	258
29.2	257
29.1	256
29.2	255
29	254
29	253
29.1	252
29.4	251
29.9	250
30.2	249
29.8	248
28	247
27.6	246
27.5	245
27.5	244
27.6	243
27.7	242
27.8	241
28.2	240
28.3	239
26.5	238
26.4	237
26.3	236
26.2	235
26.2	234
26.5	233
26.8	232
26.9	231
26.6	230
25.7	229
24.4	228
24	227
23.8	226
23.7	225
23.5	224
23.3	223
23.3	222
23.3	221
23.2	220
23	219
21.8	218
20.9	217
20.5	216
20.2	215
19.7	214
19.3	213
18.9	212
18.3	211
18.3	210
17.8	209
17.7	208
18	207
18.3	206
18.8	205
19.3	204
19.9	203
20.6	202
20.6	201
20.1	200
20.6	199
21.1	198
21.8	197
22.7	196
23.8	195
24.9	194
26.4	193
27.2	192
27.3	191
28.5	190
29.1	189
28.9	188
29.1	187
29.4	186
29.6	185
29.8	184
29.3	183
27.9	182
27.4	181
27.4	180
27.5	179
27.7	178
27.9	177
28	176
28.4	175
27.9	174
26.6	173
25.7	172
25.7	171
25.7	170
25.7	169
25.9	168
25.9	167
26	166
25.9	165
24.5	164
23.7	163
23.4	162
23.2	161
23.1	160
23	159
22.9	158
22.8	157
22.3	156
21	155
20	154
19.4	153
18.8	152
18.3	151
18.1	150
18.3	149
18.8	148
19.2	147
18.7	146
18.6	145
19	144
19.4	143
19.9	142
20.4	141
21.1	140
21.7	139
22.5	138
23.1	137
22.8	136
23.1	135
24.1	134
25.3	133
26.7	132
28.6	131
30.2	130
30.9	129
31.3	128
30.3	127
29	126
29	125
29	124
29.2	123
29.5	122
29.8	121
29.8	120
29.9	119
30.2	118
29.5	117
28.3	116
27.9	115
27.9	114
28.1	113
28.2	112
28.5	111
28.6	110
28.7	109
28.9	108
29.1	107
28.5	106
27.3	105
26.9	104
27	103
27.1	102
27.2	101
27.4	100
27.5	99
27.6	98
27.7	97
27.8	96
26.5	95
25.8	94
25.8	93
25.8	92
26.2	91
26.2	90
26.1	89
26.1	88
26	87
26	86
26.5	85
25.3	84
24.4	83
24.3	82
24.3	81
24.4	80
24.5	79
24.6	78
24.5	77
24.6	76
24.5	75
23.1	74
22.6	73
22.1	72
21.9	71
21.8	70
21.7	69
21.4	68
21.1	67
20.8	66
20.2	65
18.8	64
17.8	63
17.4	62
17.5	61
17.9	60
18.4	59
18.9	58
19.3	57
19.8	56
19.7	55
19.3	54
19.7	53
20.2	52
20.9	51
21.6	50
22.6	49
23.3	48
24.3	47
25.4	46
25.9	45
26.2	44
27.5	43
28.4	42
28.5	41
28.9	40
29	39
29.1	38
29.3	37
29.5	36
28.7	35
27.4	34
27.1	33
27	32
27	31
27.3	30
27.7	29
28.1	28
28.4	27
28.7	26
28.7	25
26.9	24
26.1	23
25.9	22
25.8	21
25.9	20
26.1	19
26.1	18
26.1	17
26.1	16
26.1	15
25.1	14
23.8	13
23.3	12
23.2	11
23	10
22.9	9
22.9	8
22.6	7
22.2	6
21.7	5
21.2	4
19.8	3
18.7	2
18.7	1
19.2	0

## Sheet: Figure 5B
RH %	relative Time (min)
52.6	1350
53.7	1349
53.1	1348
49.9	1347
49.5	1346
49.4	1345
48	1344
48.8	1343
52.1	1342
51.7	1341
51.4	1340
50.8	1339
50.7	1338
50.5	1337
50	1336
49.5	1335
48.9	1334
47.5	1333
46.7	1332
46	1331
45.5	1330
44.7	1329
43.8	1328
42.8	1327
42.1	1326
41.1	1325
40.5	1324
39.4	1323
38.8	1322
37.9	1321
37.5	1320
37.5	1319
38.2	1318
38.8	1317
39.8	1316
40.6	1315
41.4	1314
42.1	1313
43.2	1312
44.1	1311
45.3	1310
46.4	1309
47.8	1308
49.1	1307
50.5	1306
52.3	1305
54.1	1304
55.9	1303
58.3	1302
60.6	1301
62.5	1300
62.9	1299
63.1	1298
62.9	1297
62.4	1296
61.8	1295
61.5	1294
61.5	1293
60.9	1292
60.4	1291
59.9	1290
59.4	1289
58.9	1288
58.3	1287
57.7	1286
57.3	1285
56.3	1284
56	1283
55.4	1282
54.5	1281
54	1280
53.6	1279
52.9	1278
52.2	1277
51.4	1276
50.5	1275
49.8	1274
49	1273
48.1	1272
47.6	1271
46.8	1270
45.8	1269
44.9	1268
44.2	1267
43.3	1266
42.4	1265
41.5	1264
40.6	1263
39.9	1262
39.2	1261
39	1260
39	1259
39.7	1258
40.4	1257
41.2	1256
42.6	1255
44.1	1254
45.2	1253
46.2	1252
47.6	1251
49	1250
50.1	1249
51.4	1248
53	1247
54.6	1246
56.4	1245
58.3	1244
60.5	1243
62.7	1242
65.5	1241
67.6	1240
69.8	1239
70.5	1238
70.4	1237
70.3	1236
70	1235
70	1234
69.8	1233
69.6	1232
69.4	1231
69.6	1230
69.5	1229
69.5	1228
69.8	1227
69.5	1226
69.2	1225
68.9	1224
68.3	1223
68.1	1222
67.8	1221
67.5	1220
67.5	1219
67.3	1218
67.3	1217
67.3	1216
67.4	1215
67.3	1214
66.8	1213
66.6	1212
66.2	1211
65.3	1210
64.8	1209
63.9	1208
63.1	1207
62.8	1206
62.8	1205
61.6	1204
60.6	1203
59.4	1202
58.6	1201
58.5	1200
59.9	1199
59.5	1198
55.3	1197
53.9	1196
53.9	1195
52.9	1194
54	1193
56.7	1192
56.5	1191
56.5	1190
55.9	1189
55.4	1188
54.8	1187
54.7	1186
54.1	1185
52.9	1184
52.2	1183
51.1	1182
50	1181
49.5	1180
48.9	1179
47.6	1178
46.7	1177
45.8	1176
45.2	1175
44.3	1174
43.4	1173
42.8	1172
42.4	1171
41.6	1170
41.7	1169
42.4	1168
43.2	1167
44.2	1166
44.6	1165
45.3	1164
46.5	1163
47.1	1162
48.2	1161
49.3	1160
50.4	1159
51.5	1158
52.7	1157
54.4	1156
55.6	1155
57.2	1154
58.6	1153
60.4	1152
62.5	1151
64.6	1150
66.8	1149
67.2	1148
66.9	1147
66.6	1146
66.7	1145
66.9	1144
65.8	1143
65.6	1142
65.4	1141
64.8	1140
64.3	1139
63.3	1138
62.7	1137
61.8	1136
61.6	1135
61.8	1134
62.2	1133
61.9	1132
61.9	1131
62	1130
61.5	1129
60.7	1128
60.1	1127
59.4	1126
58.4	1125
57.6	1124
56.9	1123
55.7	1122
54.9	1121
54.1	1120
53.3	1119
52.2	1118
51.1	1117
50	1116
49.1	1115
48.6	1114
47.7	1113
46.5	1112
45.6	1111
44.9	1110
44.8	1109
45.9	1108
47.4	1107
48.1	1106
49	1105
49.4	1104
50	1103
51.6	1102
52.8	1101
54.4	1100
55.4	1099
57.2	1098
59.5	1097
61.2	1096
63	1095
64.8	1094
66.6	1093
69.1	1092
71.3	1091
72.7	1090
74.4	1089
73.6	1088
72.9	1087
71.7	1086
71.7	1085
71.8	1084
71.9	1083
72.4	1082
72.6	1081
72.7	1080
73	1079
73.8	1078
73.3	1077
72.6	1076
72	1075
71.9	1074
71.1	1073
70.5	1072
69.5	1071
68.6	1070
68.2	1069
68.5	1068
69.3	1067
69.3	1066
69.2	1065
69.3	1064
69.8	1063
69.2	1062
68.7	1061
68.4	1060
68	1059
67.4	1058
67.1	1057
66.7	1056
65.7	1055
64.6	1054
63.5	1053
62.9	1052
62	1051
61.4	1050
62	1049
62.9	1048
56.9	1047
55.9	1046
55.1	1045
54.7	1044
59.1	1043
59.5	1042
58.8	1041
58.7	1040
58.2	1039
57.6	1038
57.3	1037
56.4	1036
56	1035
55.3	1034
54.6	1033
53.6	1032
52.7	1031
51.4	1030
50.3	1029
49.3	1028
48.4	1027
47.3	1026
45.9	1025
44.7	1024
43.7	1023
42.6	1022
41.7	1021
40.8	1020
40.8	1019
41.4	1018
42.3	1017
43	1016
43.9	1015
45	1014
45.4	1013
46.4	1012
47.4	1011
48.6	1010
49.9	1009
50.9	1008
52.2	1007
54.1	1006
55.9	1005
57.8	1004
60.3	1003
62.3	1002
64.3	1001
66.7	1000
67.5	999
67.6	998
67.2	997
67	996
67	995
66.9	994
66.2	993
65.9	992
65.4	991
64.9	990
64.5	989
63.8	988
63.2	987
62.7	986
62.8	985
62	984
61.5	983
60.9	982
60.5	981
60	980
59.3	979
58.7	978
58	977
57.2	976
56.9	975
55.7	974
54.3	973
53.2	972
52.7	971
51.8	970
50.7	969
49.9	968
49	967
47.9	966
46.8	965
45.6	964
44.5	963
43.7	962
42.6	961
42	960
42.1	959
42.7	958
44	957
44.8	956
45.9	955
46.8	954
47.2	953
48.3	952
49.6	951
50.7	950
51.7	949
52.7	948
54.3	947
55.8	946
57.5	945
58.9	944
60.8	943
62.8	942
64.4	941
66.8	940
67.7	939
68.3	938
67.4	937
67.2	936
67.4	935
66.8	934
66.5	933
66.2	932
65.8	931
65.4	930
65.2	929
64.7	928
64.4	927
64.2	926
63.9	925
63.4	924
62.9	923
62.8	922
62.6	921
62.9	920
62	919
62.3	918
62.1	917
62.5	916
62.4	915
62.1	914
61.6	913
60.9	912
60.8	911
60.3	910
59.8	909
59.1	908
58.9	907
58.5	906
57.8	905
57.2	904
56.1	903
55.2	902
55.2	901
55.8	900
57.2	899
52	898
51.2	897
50.7	896
49.6	895
49.2	894
54.4	893
53.7	892
53.4	891
52.7	890
52.4	889
52.1	888
51.7	887
51.2	886
50.9	885
49.9	884
49.3	883
48.5	882
47.9	881
46.9	880
45.7	879
44.7	878
43.4	877
42.6	876
41.6	875
40.6	874
39.7	873
38.9	872
38	871
37.4	870
37	869
37.4	868
38.1	867
38.7	866
39.7	865
40.1	864
41	863
42	862
42.9	861
43.8	860
44.8	859
46	858
46.9	857
48.5	856
50.1	855
51.7	854
53.6	853
55.5	852
57.4	851
59	850
60.1	849
59.4	848
59	847
58.8	846
58.6	845
58.4	844
57.8	843
57.1	842
57.1	841
56.5	840
56.1	839
55.2	838
54.8	837
54.1	836
53.6	835
52.7	834
52	833
52.5	832
51.9	831
51.6	830
51.2	829
49.9	828
49.6	827
48.8	826
48	825
47.3	824
46.5	823
45.7	822
44.7	821
44.3	820
43.3	819
42.5	818
41.4	817
40.5	816
39.6	815
38.6	814
37.8	813
36.9	812
36.5	811
36.2	810
36.4	809
37.7	808
37.9	807
38.4	806
39.1	805
39.6	804
40.4	803
41	802
41.6	801
42.7	800
43.6	799
44.7	798
46	797
47.2	796
48.6	795
50.3	794
52.1	793
54.1	792
56.1	791
57.3	790
57.7	789
57.5	788
57.1	787
56.7	786
56.3	785
55.9	784
55.2	783
54.5	782
54	781
53.5	780
53.3	779
52.9	778
52.4	777
52	776
51.4	775
50.9	774
50.3	773
49.9	772
49.4	771
48.9	770
48.3	769
47.9	768
47.1	767
46.6	766
46.2	765
45.6	764
45.2	763
44.7	762
44.4	761
44.1	760
43.6	759
43.3	758
43	757
42.6	756
42	755
41.5	754
40.8	753
40.1	752
39.5	751
40	750
41.8	749
40.1	748
39.5	747
38.7	746
37.8	745
37.3	744
39.8	743
38.9	742
38.5	741
38.4	740
38.1	739
37.8	738
37.4	737
37.3	736
36.9	735
36.5	734
36	733
35.3	732
34.9	731
34.3	730
33.7	729
33	728
32.4	727
31.8	726
31.1	725
30.4	724
29.8	723
29.1	722
28.7	721
28.3	720
28.1	719
28.7	718
29.1	717
29.7	716
30.2	715
30.9	714
31.4	713
32.3	712
33	711
33.8	710
34.6	709
35.5	708
36.2	707
37.4	706
38.5	705
39.7	704
41.1	703
42.3	702
43.8	701
45.3	700
45.8	699
45.6	698
45.3	697
45.1	696
44.3	695
43.8	694
43.4	693
43.2	692
43.4	691
43	690
42.2	689
42	688
41.5	687
41.3	686
40.9	685
40.6	684
40.1	683
39.5	682
39.2	681
38.8	680
38.3	679
37.6	678
37.3	677
36.6	676
36.2	675
35.6	674
35	673
34.8	672
34.3	671
33.5	670
33	669
32.2	668
31.7	667
31.1	666
30.6	665
30	664
29.4	663
28.7	662
28	661
27.9	660
28	659
28.4	658
29.4	657
29.7	656
30.1	655
30.9	654
31.3	653
32.2	652
32.9	651
33.7	650
34.6	649
35.2	648
36.2	647
37.5	646
38.6	645
39.6	644
40.7	643
41.7	642
43.3	641
45.3	640
45.9	639
45.8	638
45.5	637
45.5	636
44.9	635
45.1	634
44.9	633
44.6	632
44.6	631
43.9	630
43.9	629
43.9	628
43.8	627
43.6	626
43.2	625
43.1	624
43	623
43.1	622
42.7	621
42.3	620
42.5	619
41.8	618
41.4	617
40.8	616
40.3	615
39.8	614
39.7	613
39.8	612
38.9	611
38.6	610
38.4	609
38	608
37.6	607
37.1	606
36.7	605
36.1	604
35.8	603
35.1	602
34.4	601
34.1	600
34.6	599
35.9	598
33.3	597
32.4	596
31.5	595
30.9	594
33.1	593
33	592
32.2	591
32.5	590
31.6	589
31.8	588
31.3	587
30.7	586
30.7	585
30.3	584
30	583
29.5	582
29.2	581
28.6	580
28	579
27.5	578
26.9	577
26.6	576
25.7	575
25.4	574
24.8	573
24.7	572
24.3	571
24	570
23.9	569
24.4	568
24.7	567
25.2	566
25.6	565
26.3	564
26.9	563
27.3	562
28	561
28.5	560
29.2	559
29.4	558
30.6	557
31.5	556
32.3	555
33.3	554
34.4	553
35.1	552
36.5	551
37.7	550
38.4	549
38.1	548
37.8	547
37.6	546
37.1	545
37.1	544
36.7	543
36.5	542
36.1	541
36.2	540
35.9	539
35.5	538
35.6	537
35.3	536
34.8	535
34.5	534
34	533
33.6	532
33.3	531
33	530
32.6	529
32.3	528
31.8	527
31.3	526
30.9	525
30.2	524
30	523
29.4	522
28.8	521
28.5	520
28.1	519
27.7	518
27.4	517
26.8	516
26.4	515
26	514
25.4	513
24.9	512
24.5	511
24.3	510
24.3	509
25.2	508
25.4	507
25.8	506
26.2	505
26.6	504
27	503
27.6	502
28.1	501
28.6	500
29.3	499
29.9	498
30.4	497
31.4	496
32.1	495
32.9	494
33.7	493
34.8	492
35.8	491
36.7	490
37.9	489
38.3	488
38.4	487
38.3	486
38.7	485
38.9	484
39.9	483
40.2	482
40.1	481
39.7	480
39.8	479
39.4	478
39.2	477
39.5	476
39.5	475
39.3	474
39	473
39	472
39	471
38.7	470
38.5	469
37.7	468
37.3	467
36.8	466
36.4	465
36.4	464
36.1	463
35.8	462
35.5	461
35.2	460
34.8	459
34.6	458
34.1	457
34.2	456
34.3	455
34.1	454
33.3	453
32.2	452
32.2	451
33.2	450
35.3	449
37.1	448
36.4	447
35.3	446
34.4	445
33.4	444
33	443
32.7	442
32.5	441
32.3	440
32.1	439
31.7	438
31.4	437
30.8	436
30.6	435
30.5	434
30.2	433
29.7	432
29.2	431
28.8	430
28	429
27.5	428
27.1	427
26.6	426
26.4	425
25.8	424
25.3	423
25	422
24.7	421
24.6	420
24.6	419
25.3	418
25.5	417
25.8	416
26.2	415
26.7	414
27.2	413
27.7	412
28.2	411
28.7	410
29.6	409
30.6	408
31.2	407
31.9	406
32.7	405
33.3	404
34.2	403
35.1	402
36.4	401
37.5	400
38.2	399
37.9	398
37.9	397
37.8	396
37.5	395
36.7	394
36.3	393
35.9	392
35.6	391
35.1	390
35.3	389
35.3	388
34.8	387
34.4	386
34.1	385
33.7	384
33.3	383
33	382
32.4	381
31.9	380
31.9	379
32.2	378
32.4	377
31.9	376
31.5	375
31.4	374
31.1	373
30.6	372
30.3	371
30.2	370
29.9	369
29.4	368
28.7	367
27.9	366
27.5	365
26.8	364
26.5	363
26.4	362
26.4	361
26.2	360
26.5	359
27.2	358
27.3	357
27.4	356
27.6	355
28	354
29.2	353
29.5	352
30.1	351
30.5	350
30.9	349
32.1	348
33.2	347
34	346
35.1	345
36.1	344
37.4	343
38.3	342
39	341
39.8	340
40.3	339
40.7	338
40.8	337
40.2	336
40.4	335
40.1	334
40.1	333
40.1	332
40.2	331
40.2	330
40.1	329
39.7	328
39.2	327
39	326
38	325
38.3	324
38.6	323
38.5	322
38.5	321
38.1	320
38.1	319
37.5	318
37.5	317
37.4	316
38.1	315
37.5	314
36.8	313
37.4	312
36.8	311
36.7	310
36.3	309
36.1	308
35.8	307
35.6	306
35	305
33.8	304
32.9	303
32	302
31.8	301
32.4	300
34	299
38.4	298
34.8	297
32.3	296
30	295
32.4	294
31.9	293
31.4	292
30.5	291
30.4	290
29.6	289
29.6	288
29.4	287
29.2	286
29.4	285
29.2	284
28.8	283
28.5	282
28	281
27.5	280
27.1	279
26.6	278
25.9	277
25.7	276
24.9	275
24.5	274
24.1	273
23.5	272
23.2	271
23.4	270
23.9	269
25	268
25.2	267
25.8	266
26.5	265
27.1	264
27.7	263
28.3	262
29.4	261
30.3	260
31	259
32.1	258
33.3	257
34.2	256
35.9	255
37.7	254
39	253
40.5	252
40.4	251
40.5	250
39.9	249
40.1	248
39.7	247
40.1	246
39.3	245
38.9	244
38.4	243
38.3	242
37.8	241
38	240
37.9	239
37.4	238
37	237
36.2	236
35.3	235
34.9	234
35	233
34.9	232
34.7	231
34	230
33.7	229
33.5	228
33.2	227
32.7	226
32.4	225
32.3	224
31.9	223
31.5	222
30.8	221
30.4	220
29.9	219
29.3	218
28.8	217
28.2	216
27.6	215
27.1	214
26.3	213
26	212
26.1	211
26.5	210
26.8	209
27.5	208
28.1	207
28.6	206
28.9	205
29.8	204
30	203
30.7	202
31.5	201
32	200
32.3	199
32.9	198
33.5	197
35	196
36.5	195
39	194
41.2	193
43.7	192
45.1	191
44.8	190
44.4	189
44.2	188
44.1	187
43.8	186
44.2	185
43.7	184
43.8	183
43.8	182
43.1	181
42.7	180
41.5	179
41.5	178
41.6	177
41.8	176
41.5	175
41.2	174
41.1	173
41.2	172
41.1	171
40.6	170
40.5	169
40.4	168
40.1	167
39.8	166
39.4	165
39.2	164
39.2	163
38.8	162
38.3	161
37.9	160
37.8	159
37.4	158
37	157
36.2	156
35.7	155
34.7	154
35	153
35.4	152
37.2	151
38.8	150
41	149
39.9	148
38.8	147
37.4	146
35.9	145
33.9	144
33.5	143
33.3	142
33	141
32.5	140
32.2	139
31.8	138
31.3	137
30.9	136
30.3	135
29.6	134
29	133
28.3	132
27.8	131
27	130
26.2	129
25.6	128
24.9	127
24.1	126
23.4	125
22.7	124
22.2	123
21.6	122
21.3	121
21.7	120
22.3	119
22.9	118
23.4	117
23.9	116
24.5	115
25.1	114
25.6	113
26.5	112
27.5	111
28.5	110
29.4	109
30.5	108
31.9	107
33.3	106
34.9	105
36.6	104
38.5	103
40.2	102
41.6	101
41.7	100
41.3	99
41	98
40.9	97
40.6	96
40.4	95
39.8	94
39.7	93
39.6	92
39.7	91
40.1	90
40	89
39.6	88
39.1	87
38.7	86
38.3	85
37.9	84
37.3	83
36.7	82
36.3	81
35.7	80
35.3	79
34.9	78
34.4	77
34	76
33.4	75
32.9	74
32.2	73
31.7	72
30.9	71
30.4	70
29.6	69
28.9	68
28.2	67
27.4	66
26.6	65
25.7	64
25.1	63
24.5	62
24.3	61
24.8	60
26.2	59
26.1	58
26.7	57
27.5	56
28.3	55
29	54
30	53
31	52
32.1	51
33.4	50
34.9	49
36.6	48
38.3	47
40.5	46
42.9	45
45.4	44
48	43
50.6	42
52.4	41
52.8	40
52.5	39
52.4	38
52.4	37
52.4	36
52.5	35
52.4	34
52.4	33
52.3	32
52.2	31
52.1	30
52	29
52	28
51.9	27
51.8	26
51.5	25
51.3	24
51.1	23
51.1	22
50.9	21
50.7	20
50.5	19
50.4	18
50.1	17
49.9	16
49.9	15
49.5	14
49.2	13
48.8	12
48.3	11
47.7	10
47.2	9
46.4	8
45.3	7
44.2	6
43	5
41.7	4
40.6	3
39.9	2
39.1	1
37.7	0

## Sheet: Figure 5C
Real Time	Temperature	RH%	Relative Time
2022-02-21 23:00:57	17	32.5	10080
2022-02-21 22:59:57	17.3	31.9	10079
2022-02-21 22:58:57	17.6	31.2	10078
2022-02-21 22:57:57	17.9	30.8	10077
2022-02-21 22:56:57	18.3	30	10076
2022-02-21 22:55:57	18.6	29.4	10075
2022-02-21 22:54:57	19	28.9	10074
2022-02-21 22:53:57	19.4	28.3	10073
2022-02-21 22:52:57	19.8	27.4	10072
2022-02-21 22:51:57	20.3	27	10071
2022-02-21 22:50:57	20.7	26.3	10070
2022-02-21 22:49:57	21.2	25.9	10069
2022-02-21 22:48:57	21.8	25.2	10068
2022-02-21 22:47:57	22.4	24.3	10067
2022-02-21 22:46:57	23	24.2	10066
2022-02-21 22:45:57	23.6	23.5	10065
2022-02-21 22:44:57	24.2	22.8	10064
2022-02-21 22:43:57	24.8	22.2	10063
2022-02-21 22:42:57	25.4	21.9	10062
2022-02-21 22:41:57	26	21.6	10061
2022-02-21 22:40:57	26.6	21.4	10060
2022-02-21 22:39:57	27.1	21.1	10059
2022-02-21 22:38:57	27.5	21	10058
2022-02-21 22:37:57	27.8	21.2	10057
2022-02-21 22:36:57	27.9	21.9	10056
2022-02-21 22:35:57	27.7	22.9	10055
2022-02-21 22:34:57	27.4	23.3	10054
2022-02-21 22:33:57	27.2	23.6	10053
2022-02-21 22:32:57	26.9	23.8	10052
2022-02-21 22:31:57	26.6	24.3	10051
2022-02-21 22:30:57	26.2	24.7	10050
2022-02-21 22:29:57	25.9	25.3	10049
2022-02-21 22:28:57	25.5	25.7	10048
2022-02-21 22:27:57	25.2	26.3	10047
2022-02-21 22:26:57	24.7	26.7	10046
2022-02-21 22:25:57	24.3	27.4	10045
2022-02-21 22:24:57	23.9	27.8	10044
2022-02-21 22:23:57	23.5	28.6	10043
2022-02-21 22:22:57	22.9	29.2	10042
2022-02-21 22:21:57	22.3	30.2	10041
2022-02-21 22:20:57	21.7	30.9	10040
2022-02-21 22:19:57	21.1	31.6	10039
2022-02-21 22:18:57	20.5	32.6	10038
2022-02-21 22:17:57	19.9	33.4	10037
2022-02-21 22:16:57	19.3	35.1	10036
2022-02-21 22:15:57	18.7	36.3	10035
2022-02-21 22:14:57	18.1	38.1	10034
2022-02-21 22:13:57	17.5	39.3	10033
2022-02-21 22:12:57	16.9	40.8	10032
2022-02-21 22:11:57	16.3	42.5	10031
2022-02-21 22:10:57	15	44.3	10030
2022-02-21 22:09:57	14.4	46.6	10029
2022-02-21 22:08:57	13.8	48.8	10028
2022-02-21 22:07:57	13.2	50.6	10027
2022-02-21 22:06:57	12.6	52.4	10026
2022-02-21 22:05:57	12	53.6	10025
2022-02-21 22:04:57	11.6	52.2	10024
2022-02-21 22:03:57	11.5	49.3	10023
2022-02-21 22:02:57	11.5	49.2	10022
2022-02-21 22:01:57	11.6	49	10021
2022-02-21 22:00:57	11.6	48.7	10020
2022-02-21 21:59:57	11.7	49.2	10019
2022-02-21 21:58:57	11.7	49.1	10018
2022-02-21 21:57:57	11.8	49.2	10017
2022-02-21 21:56:57	11.8	49.6	10016
2022-02-21 21:55:57	11.8	50.3	10015
2022-02-21 21:54:57	11.9	50.1	10014
2022-02-21 21:53:57	11.9	49.8	10013
2022-02-21 21:52:57	12	49.9	10012
2022-02-21 21:51:57	12	50.6	10011
2022-02-21 21:50:57	12.1	49.9	10010
2022-02-21 21:49:57	12.1	50.7	10009
2022-02-21 21:48:57	12.2	50.3	10008
2022-02-21 21:47:57	12.2	51	10007
2022-02-21 21:46:57	12.3	50.7	10006
2022-02-21 21:45:57	12.3	50.8	10005
2022-02-21 21:44:57	12.4	51	10004
2022-02-21 21:43:57	12.4	51.3	10003
2022-02-21 21:42:57	12.4	51.2	10002
2022-02-21 21:41:57	12.5	51.1	10001
2022-02-21 21:40:57	12.6	50.9	10000
2022-02-21 21:39:57	12.7	51.1	9999
2022-02-21 21:38:57	12.8	50.7	9998
2022-02-21 21:37:57	13	50.4	9997
2022-02-21 21:36:57	13.3	50.2	9996
2022-02-21 21:35:57	13.5	49.6	9995
2022-02-21 21:34:57	13.8	49	9994
2022-02-21 21:33:57	14.1	47.8	9993
2022-02-21 21:32:57	14.6	47.4	9992
2022-02-21 21:31:57	15	47	9991
2022-02-21 21:30:57	15.5	47.4	9990
2022-02-21 21:29:57	15.9	46.1	9989
2022-02-21 21:28:57	16	43.9	9988
2022-02-21 21:27:57	15.9	44	9987
2022-02-21 21:26:57	15.8	44.3	9986
2022-02-21 21:25:57	15.7	45.2	9985
2022-02-21 21:24:57	15.5	47.9	9984
2022-02-21 21:23:57	15.5	51.5	9983
2022-02-21 21:22:57	15.4	51.5	9982
2022-02-21 21:21:57	15.4	51.2	9981
2022-02-21 21:20:57	15.4	51.2	9980
2022-02-21 21:19:57	15.4	51.2	9979
2022-02-21 21:18:57	15.4	50.5	9978
2022-02-21 21:17:57	15.4	50.1	9977
2022-02-21 21:16:57	15.4	50	9976
2022-02-21 21:15:57	15.4	49.6	9975
2022-02-21 21:14:57	15.5	49	9974
2022-02-21 21:13:57	15.6	48.7	9973
2022-02-21 21:12:57	15.7	48.2	9972
2022-02-21 21:11:57	15.9	47.3	9971
2022-02-21 21:10:57	16.1	46	9970
2022-02-21 21:09:57	16.4	45.7	9969
2022-02-21 21:08:57	16.7	44.4	9968
2022-02-21 21:07:57	17.1	43.3	9967
2022-02-21 21:06:57	17.4	42.3	9966
2022-02-21 21:05:57	17.9	41.1	9965
2022-02-21 21:04:57	18.3	40.3	9964
2022-02-21 21:03:57	18.7	39.1	9963
2022-02-21 21:02:57	19.2	38.1	9962
2022-02-21 21:01:57	19.6	37.1	9961
2022-02-21 21:00:57	20	36.2	9960
2022-02-21 20:59:57	20.5	35.2	9959
2022-02-21 20:58:57	21	34.1	9958
2022-02-21 20:57:57	21.4	33.2	9957
2022-02-21 20:56:57	22	32.1	9956
2022-02-21 20:55:57	22.5	30.8	9955
2022-02-21 20:54:57	23	30.2	9954
2022-02-21 20:53:57	23.6	29.4	9953
2022-02-21 20:52:57	24.2	28.6	9952
2022-02-21 20:51:57	24.6	29.3	9951
2022-02-21 20:50:57	24.8	29.4	9950
2022-02-21 20:49:57	24.8	30.2	9949
2022-02-21 20:48:57	24.6	31.3	9948
2022-02-21 20:47:57	24.4	31.1	9947
2022-02-21 20:46:57	24.2	32.1	9946
2022-02-21 20:45:57	24	32.3	9945
2022-02-21 20:44:57	23.7	32.9	9944
2022-02-21 20:43:57	23.4	33.5	9943
2022-02-21 20:42:57	23.1	33.7	9942
2022-02-21 20:41:57	22.7	34.9	9941
2022-02-21 20:40:57	22.5	35	9940
2022-02-21 20:39:57	22.2	35.8	9939
2022-02-21 20:38:57	21.8	36.5	9938
2022-02-21 20:37:57	21.5	36.8	9937
2022-02-21 20:36:57	21.2	38	9936
2022-02-21 20:35:57	20.8	38.3	9935
2022-02-21 20:34:57	20.4	39.2	9934
2022-02-21 20:33:57	20	39.9	9933
2022-02-21 20:32:57	19.5	41.2	9932
2022-02-21 20:31:57	19.1	42.4	9931
2022-02-21 20:30:57	18.6	42.8	9930
2022-02-21 20:29:57	18.2	44.5	9929
2022-02-21 20:28:57	17.7	46.8	9928
2022-02-21 20:27:57	17.2	47.3	9927
2022-02-21 20:26:57	16.6	48.7	9926
2022-02-21 20:25:57	16.1	50.6	9925
2022-02-21 20:24:57	15.5	52.5	9924
2022-02-21 20:23:57	14.9	53.6	9923
2022-02-21 20:22:57	14.3	55.5	9922
2022-02-21 20:21:57	13.8	57.7	9921
2022-02-21 20:20:57	13.2	59.9	9920
2022-02-21 20:19:57	12.7	59.8	9919
2022-02-21 20:18:57	12.5	58.9	9918
2022-02-21 20:17:57	12.5	55.2	9917
2022-02-21 20:16:57	12.7	55.4	9916
2022-02-21 20:15:57	12.9	53.6	9915
2022-02-21 20:14:57	13.1	53.8	9914
2022-02-21 20:13:57	13.3	52.8	9913
2022-02-21 20:12:57	13.5	52.2	9912
2022-02-21 20:11:57	13.7	51	9911
2022-02-21 20:10:57	14	50.9	9910
2022-02-21 20:09:57	14.2	50.1	9909
2022-02-21 20:08:57	14.5	49	9908
2022-02-21 20:07:57	14.8	47.5	9907
2022-02-21 20:06:57	15.1	47.1	9906
2022-02-21 20:05:57	15.5	45.5	9905
2022-02-21 20:04:57	15.9	44.4	9904
2022-02-21 20:03:57	16.2	43.5	9903
2022-02-21 20:02:57	16.6	42.7	9902
2022-02-21 20:01:57	17	41.5	9901
2022-02-21 20:00:57	17.5	40.5	9900
2022-02-21 19:59:57	17.9	39.6	9899
2022-02-21 19:58:57	18.4	38.7	9898
2022-02-21 19:57:57	18.9	37.3	9897
2022-02-21 19:56:57	19.5	36.2	9896
2022-02-21 19:55:57	20.1	35.1	9895
2022-02-21 19:54:57	20.7	34.2	9894
2022-02-21 19:53:57	21.3	33.3	9893
2022-02-21 19:52:57	21.9	32.2	9892
2022-02-21 19:51:57	22.5	31.4	9891
2022-02-21 19:50:57	23.1	30.4	9890
2022-02-21 19:49:57	23.7	29.9	9889
2022-02-21 19:48:57	24.2	29.1	9888
2022-02-21 19:47:57	24.7	28.8	9887
2022-02-21 19:46:57	25.1	28.8	9886
2022-02-21 19:45:57	25.4	28.6	9885
2022-02-21 19:44:57	25.5	30	9884
2022-02-21 19:43:57	25.3	30.7	9883
2022-02-21 19:42:57	25.1	31.8	9882
2022-02-21 19:41:57	24.8	31.2	9881
2022-02-21 19:40:57	24.6	32.1	9880
2022-02-21 19:39:57	24.3	32.6	9879
2022-02-21 19:38:57	24	32.8	9878
2022-02-21 19:37:57	23.7	33.3	9877
2022-02-21 19:36:57	23.4	34.1	9876
2022-02-21 19:35:57	23.1	35.6	9875
2022-02-21 19:34:57	22.7	35.9	9874
2022-02-21 19:33:57	22.4	35.8	9873
2022-02-21 19:32:57	22	37.7	9872
2022-02-21 19:31:57	21.7	38	9871
2022-02-21 19:30:57	21.3	38.6	9870
2022-02-21 19:29:57	20.9	39.5	9869
2022-02-21 19:28:57	20.4	41.2	9868
2022-02-21 19:27:57	20	41.2	9867
2022-02-21 19:26:57	19.5	43.3	9866
2022-02-21 19:25:57	19	43.1	9865
2022-02-21 19:24:57	18.4	44.9	9864
2022-02-21 19:23:57	17.8	47.4	9863
2022-02-21 19:22:57	17.2	47.8	9862
2022-02-21 19:21:57	16.6	49.9	9861
2022-02-21 19:20:57	16	51.6	9860
2022-02-21 19:19:57	15.4	54.8	9859
2022-02-21 19:18:57	14.8	55.3	9858
2022-02-21 19:17:57	14.2	58.3	9857
2022-02-21 19:16:57	13.6	60.7	9856
2022-02-21 19:15:57	13	62.4	9855
2022-02-21 19:14:57	12.4	63.7	9854
2022-02-21 19:13:57	11.9	65.6	9853
2022-02-21 19:12:57	11.6	63.4	9852
2022-02-21 19:11:57	11.5	61.3	9851
2022-02-21 19:10:57	11.5	60.7	9850
2022-02-21 19:09:57	11.5	60.9	9849
2022-02-21 19:08:57	11.6	60.9	9848
2022-02-21 19:07:57	11.6	60.5	9847
2022-02-21 19:06:57	11.6	60.4	9846
2022-02-21 19:05:57	11.6	60.4	9845
2022-02-21 19:04:57	11.6	60	9844
2022-02-21 19:03:57	11.6	60.2	9843
2022-02-21 19:02:57	11.7	59.8	9842
2022-02-21 19:01:57	11.7	59.8	9841
2022-02-21 19:00:57	11.8	59	9840
2022-02-21 18:59:57	11.8	59.9	9839
2022-02-21 18:58:57	11.9	58.9	9838
2022-02-21 18:57:57	11.9	58.6	9837
2022-02-21 18:56:57	12	58	9836
2022-02-21 18:55:57	12.1	58	9835
2022-02-21 18:54:57	12.2	57.3	9834
2022-02-21 18:53:57	12.2	57.6	9833
2022-02-21 18:52:57	12.3	56.9	9832
2022-02-21 18:51:57	12.4	56.6	9831
2022-02-21 18:50:57	12.5	56.3	9830
2022-02-21 18:49:57	12.6	56.3	9829
2022-02-21 18:48:57	12.8	55.2	9828
2022-02-21 18:47:57	12.9	54.7	9827
2022-02-21 18:46:57	13.1	54.7	9826
2022-02-21 18:45:57	13.4	53.7	9825
2022-02-21 18:44:57	13.7	52.3	9824
2022-02-21 18:43:57	14.1	51.5	9823
2022-02-21 18:42:57	14.5	50.6	9822
2022-02-21 18:41:57	14.9	48.8	9821
2022-02-21 18:40:57	15.5	47.8	9820
2022-02-21 18:39:57	16.1	46.7	9819
2022-02-21 18:38:57	16.7	46.8	9818
2022-02-21 18:37:57	17.1	42.2	9817
2022-02-21 18:36:57	17	42.4	9816
2022-02-21 18:35:57	16.9	42.8	9815
2022-02-21 18:34:57	16.8	43.4	9814
2022-02-21 18:33:57	16.6	44.5	9813
2022-02-21 18:32:57	16.5	49.9	9812
2022-02-21 18:31:57	16.5	51.3	9811
2022-02-21 18:30:57	16.5	51.1	9810
2022-02-21 18:29:57	16.5	50.9	9809
2022-02-21 18:28:57	16.5	50.8	9808
2022-02-21 18:27:57	16.5	50.6	9807
2022-02-21 18:26:57	16.5	49.6	9806
2022-02-21 18:25:57	16.6	48.8	9805
2022-02-21 18:24:57	16.6	48.7	9804
2022-02-21 18:23:57	16.7	48	9803
2022-02-21 18:22:57	16.8	47.2	9802
2022-02-21 18:21:57	16.9	46.3	9801
2022-02-21 18:20:57	17.1	45.5	9800
2022-02-21 18:19:57	17.3	44.5	9799
2022-02-21 18:18:57	17.5	43.6	9798
2022-02-21 18:17:57	17.8	42.3	9797
2022-02-21 18:16:57	18.1	41.8	9796
2022-02-21 18:15:57	18.5	40.3	9795
2022-02-21 18:14:57	18.9	38.9	9794
2022-02-21 18:13:57	19.4	38.1	9793
2022-02-21 18:12:57	19.8	37.4	9792
2022-02-21 18:11:57	20.3	36	9791
2022-02-21 18:10:57	20.8	35.3	9790
2022-02-21 18:09:57	21.2	34.1	9789
2022-02-21 18:08:57	21.7	32.9	9788
2022-02-21 18:07:57	22.2	32.3	9787
2022-02-21 18:06:57	22.7	31.3	9786
2022-02-21 18:05:57	23.1	30.8	9785
2022-02-21 18:04:57	23.7	29.6	9784
2022-02-21 18:03:57	24.2	29	9783
2022-02-21 18:02:57	24.7	27.6	9782
2022-02-21 18:01:57	25.2	27.2	9781
2022-02-21 18:00:57	25.7	26.9	9780
2022-02-21 17:59:57	26.1	27.3	9779
2022-02-21 17:58:57	26.3	27.3	9778
2022-02-21 17:57:57	26.2	28.7	9777
2022-02-21 17:56:57	26	28.7	9776
2022-02-21 17:55:57	25.8	29	9775
2022-02-21 17:54:57	25.7	29.7	9774
2022-02-21 17:53:57	25.4	29.6	9773
2022-02-21 17:52:57	25.2	29.7	9772
2022-02-21 17:51:57	25	30.7	9771
2022-02-21 17:50:57	24.7	30.7	9770
2022-02-21 17:49:57	24.4	31.4	9769
2022-02-21 17:48:57	24.2	31.4	9768
2022-02-21 17:47:57	23.9	32.4	9767
2022-02-21 17:46:57	23.6	32.3	9766
2022-02-21 17:45:57	23.3	32.8	9765
2022-02-21 17:44:57	22.9	33.8	9764
2022-02-21 17:43:57	22.5	34.7	9763
2022-02-21 17:42:57	22.1	36.1	9762
2022-02-21 17:41:57	21.7	36.7	9761
2022-02-21 17:40:57	21.3	36.7	9760
2022-02-21 17:39:57	20.9	37.3	9759
2022-02-21 17:38:57	20.4	38.9	9758
2022-02-21 17:37:57	19.9	39.1	9757
2022-02-21 17:36:57	19.4	40.6	9756
2022-02-21 17:35:57	18.8	43.5	9755
2022-02-21 17:34:57	18.2	43.9	9754
2022-02-21 17:33:57	17.6	45	9753
2022-02-21 17:32:57	17.1	46	9752
2022-02-21 17:31:57	16.5	48.7	9751
2022-02-21 17:30:57	15.9	49.3	9750
2022-02-21 17:29:57	15.4	51	9749
2022-02-21 17:28:57	14.9	51.1	9748
2022-02-21 17:27:57	14.6	51.7	9747
2022-02-21 17:26:57	14.4	49.8	9746
2022-02-21 17:25:57	14.5	48.2	9745
2022-02-21 17:24:57	14.7	47.5	9744
2022-02-21 17:23:57	14.8	46.6	9743
2022-02-21 17:22:57	15	46.3	9742
2022-02-21 17:21:57	15.2	45.6	9741
2022-02-21 17:20:57	15.4	45.1	9740
2022-02-21 17:19:57	15.6	44.6	9739
2022-02-21 17:18:57	15.8	43.4	9738
2022-02-21 17:17:57	16.1	43	9737
2022-02-21 17:16:57	16.4	42	9736
2022-02-21 17:15:57	16.6	41.4	9735
2022-02-21 17:14:57	17	40.1	9734
2022-02-21 17:13:57	17.3	39.9	9733
2022-02-21 17:12:57	17.6	38.7	9732
2022-02-21 17:11:57	17.9	37.9	9731
2022-02-21 17:10:57	18.2	37.4	9730
2022-02-21 17:09:57	18.7	36.3	9729
2022-02-21 17:08:57	19	36.1	9728
2022-02-21 17:07:57	19.5	34.6	9727
2022-02-21 17:06:57	20	34.2	9726
2022-02-21 17:05:57	20.4	33.2	9725
2022-02-21 17:04:57	20.9	32.7	9724
2022-02-21 17:03:57	21.3	31.6	9723
2022-02-21 17:02:57	21.9	30.8	9722
2022-02-21 17:01:57	22.4	30.1	9721
2022-02-21 17:00:57	23	29	9720
2022-02-21 16:59:57	23.6	28.6	9719
2022-02-21 16:58:57	24.2	27.8	9718
2022-02-21 16:57:57	24.8	26.9	9717
2022-02-21 16:56:57	25.3	27	9716
2022-02-21 16:55:57	25.8	26.1	9715
2022-02-21 16:54:57	26.2	26.1	9714
2022-02-21 16:53:57	26.5	26.6	9713
2022-02-21 16:52:57	26.5	26.8	9712
2022-02-21 16:51:57	26.4	27.7	9711
2022-02-21 16:50:57	26.2	27.6	9710
2022-02-21 16:49:57	26	28.5	9709
2022-02-21 16:48:57	25.8	28.8	9708
2022-02-21 16:47:57	25.5	29.6	9707
2022-02-21 16:46:57	25.2	30.3	9706
2022-02-21 16:45:57	25	30.4	9705
2022-02-21 16:44:57	24.7	30.1	9704
2022-02-21 16:43:57	24.5	30.6	9703
2022-02-21 16:42:57	24.2	31.1	9702
2022-02-21 16:41:57	24	32.2	9701
2022-02-21 16:40:57	23.6	32.8	9700
2022-02-21 16:39:57	23.2	34.1	9699
2022-02-21 16:38:57	22.8	33.7	9698
2022-02-21 16:37:57	22.4	35	9697
2022-02-21 16:36:57	22	35.9	9696
2022-02-21 16:35:57	21.5	36.6	9695
2022-02-21 16:34:57	20.9	37.2	9694
2022-02-21 16:33:57	20.3	39.1	9693
2022-02-21 16:32:57	19.7	39.5	9692
2022-02-21 16:31:57	19.1	40.8	9691
2022-02-21 16:30:57	18.5	42.6	9690
2022-02-21 16:29:57	17.9	43.5	9689
2022-02-21 16:28:57	17.3	45.3	9688
2022-02-21 16:27:57	16.7	47.4	9687
2022-02-21 16:26:57	16.1	49.8	9686
2022-02-21 16:25:57	15.5	51.2	9685
2022-02-21 16:24:57	14.9	53.7	9684
2022-02-21 16:23:57	14.3	53.8	9683
2022-02-21 16:22:57	13.8	55.2	9682
2022-02-21 16:21:57	13.3	54.9	9681
2022-02-21 16:20:57	13.1	54.3	9680
2022-02-21 16:19:57	13.1	52.1	9679
2022-02-21 16:18:57	13.2	52.4	9678
2022-02-21 16:17:57	13.2	51.4	9677
2022-02-21 16:16:57	13.3	52.3	9676
2022-02-21 16:15:57	13.3	51.7	9675
2022-02-21 16:14:57	13.4	51.7	9674
2022-02-21 16:13:57	13.5	50.9	9673
2022-02-21 16:12:57	13.5	50.5	9672
2022-02-21 16:11:58	13.6	50.7	9671
2022-02-21 16:10:57	13.7	49.9	9670
2022-02-21 16:09:57	13.8	50.7	9669
2022-02-21 16:08:57	13.8	50	9668
2022-02-21 16:07:57	13.9	50	9667
2022-02-21 16:06:57	14	49.6	9666
2022-02-21 16:05:57	14.1	49.4	9665
2022-02-21 16:04:57	14.1	49.5	9664
2022-02-21 16:03:57	14.3	48.7	9663
2022-02-21 16:02:57	14.4	49	9662
2022-02-21 16:01:57	14.5	48.1	9661
2022-02-21 16:00:57	14.6	47.7	9660
2022-02-21 15:59:57	14.8	47.1	9659
2022-02-21 15:58:57	15	46.7	9658
2022-02-21 15:57:57	15.2	45.7	9657
2022-02-21 15:56:57	15.4	45.7	9656
2022-02-21 15:55:57	15.7	44.3	9655
2022-02-21 15:54:57	15.9	45.1	9654
2022-02-21 15:53:57	16.2	44.1	9653
2022-02-21 15:52:57	16.5	43.1	9652
2022-02-21 15:51:57	17.1	42.1	9651
2022-02-21 15:50:57	17.7	41.1	9650
2022-02-21 15:49:57	18.3	39.7	9649
2022-02-21 15:48:57	18.9	38.6	9648
2022-02-21 15:47:57	19.5	37.6	9647
2022-02-21 15:46:57	20.1	37.8	9646
2022-02-21 15:45:57	20.5	33.3	9645
2022-02-21 15:44:57	20.4	33.7	9644
2022-02-21 15:43:57	20.4	34	9643
2022-02-21 15:42:57	20.2	34.5	9642
2022-02-21 15:41:57	20.1	35.5	9641
2022-02-21 15:40:57	20	40.6	9640
2022-02-21 15:39:57	20.1	40.8	9639
2022-02-21 15:38:57	20.2	40.3	9638
2022-02-21 15:37:57	20.4	40.1	9637
2022-02-21 15:36:57	20.5	39.4	9636
2022-02-21 15:35:57	20.7	38.7	9635
2022-02-21 15:34:57	20.8	38.4	9634
2022-02-21 15:33:57	20.9	38.1	9633
2022-02-21 15:32:57	21	38.2	9632
2022-02-21 15:31:57	21	37.7	9631
2022-02-21 15:30:57	21.1	37.5	9630
2022-02-21 15:29:57	21.2	37.3	9629
2022-02-21 15:28:57	21.3	36.4	9628
2022-02-21 15:27:57	21.4	36	9627
2022-02-21 15:26:57	21.6	35	9626
2022-02-21 15:25:57	21.8	34.6	9625
2022-02-21 15:24:57	22	33.8	9624
2022-02-21 15:23:57	22.3	32.5	9623
2022-02-21 15:22:57	22.6	32	9622
2022-02-21 15:21:57	23	30.9	9621
2022-02-21 15:20:57	23.4	30.4	9620
2022-02-21 15:19:57	23.9	29.6	9619
2022-02-21 15:18:57	24.3	28.8	9618
2022-02-21 15:17:57	24.8	27.8	9617
2022-02-21 15:16:57	25.3	27.2	9616
2022-02-21 15:15:57	25.8	26.4	9615
2022-02-21 15:14:57	26.2	26.4	9614
2022-02-21 15:13:57	26.8	25	9613
2022-02-21 15:12:57	27.2	24.5	9612
2022-02-21 15:11:57	27.6	23.8	9611
2022-02-21 15:10:57	28.1	23.3	9610
2022-02-21 15:09:57	28.6	23.2	9609
2022-02-21 15:08:57	29	22.8	9608
2022-02-21 15:07:57	29.3	22.9	9607
2022-02-21 15:06:57	29.3	23.7	9606
2022-02-21 15:05:57	29	24.9	9605
2022-02-21 15:04:57	28.8	24.9	9604
2022-02-21 15:03:57	28.5	25.5	9603
2022-02-21 15:02:57	28.2	26.1	9602
2022-02-21 15:01:57	28	25.9	9601
2022-02-21 15:00:57	27.8	25.9	9600
2022-02-21 14:59:57	27.5	26.7	9599
2022-02-21 14:58:57	27.2	27.1	9598
2022-02-21 14:57:57	27	26.6	9597
2022-02-21 14:56:57	26.8	27.7	9596
2022-02-21 14:55:57	26.6	28.2	9595
2022-02-21 14:54:57	26.5	27.1	9594
2022-02-21 14:53:57	26.3	27.8	9593
2022-02-21 14:52:57	26.1	28.3	9592
2022-02-21 14:51:57	25.8	29.9	9591
2022-02-21 14:50:57	25.4	29.7	9590
2022-02-21 14:49:57	25	30.1	9589
2022-02-21 14:48:57	24.5	31.7	9588
2022-02-21 14:47:57	24	32.2	9587
2022-02-21 14:46:57	23.4	33.2	9586
2022-02-21 14:45:57	22.8	33.4	9585
2022-02-21 14:44:57	22.2	35.6	9584
2022-02-21 14:43:57	21.6	35.9	9583
2022-02-21 14:42:57	21	37.3	9582
2022-02-21 14:41:57	20.4	38.1	9581
2022-02-21 14:40:57	19.8	39.6	9580
2022-02-21 14:39:57	19.2	40.9	9579
2022-02-21 14:38:57	18.7	41.8	9578
2022-02-21 14:37:57	18.2	41.8	9577
2022-02-21 14:36:57	17.8	42.7	9576
2022-02-21 14:35:57	17.5	43.2	9575
2022-02-21 14:34:57	17.4	40.6	9574
2022-02-21 14:33:57	17.6	40	9573
2022-02-21 14:32:57	17.8	39.5	9572
2022-02-21 14:31:57	18	38.4	9571
2022-02-21 14:30:57	18.1	38.6	9570
2022-02-21 14:29:57	18.3	37.9	9569
2022-02-21 14:28:57	18.6	36.3	9568
2022-02-21 14:27:57	18.9	36.5	9567
2022-02-21 14:26:57	19.2	35.8	9566
2022-02-21 14:25:57	19.5	34.9	9565
2022-02-21 14:24:57	19.8	34.9	9564
2022-02-21 14:23:57	20.1	34	9563
2022-02-21 14:22:57	20.4	33.8	9562
2022-02-21 14:21:57	20.7	33	9561
2022-02-21 14:20:57	21	32.4	9560
2022-02-21 14:19:57	21.3	32	9559
2022-02-21 14:18:57	21.7	30.7	9558
2022-02-21 14:17:57	22.1	30.5	9557
2022-02-21 14:16:57	22.4	29.9	9556
2022-02-21 14:15:57	22.8	29.6	9555
2022-02-21 14:14:57	23.2	29	9554
2022-02-21 14:13:57	23.7	27.9	9553
2022-02-21 14:12:57	24.1	27.6	9552
2022-02-21 14:11:57	24.6	26.6	9551
2022-02-21 14:10:57	25.2	26.1	9550
2022-02-21 14:09:57	25.7	25.2	9549
2022-02-21 14:08:57	26.3	24.7	9548
2022-02-21 14:07:57	26.9	24	9547
2022-02-21 14:06:57	27.5	23.6	9546
2022-02-21 14:05:57	28	23.1	9545
2022-02-21 14:04:57	28.6	22.6	9544
2022-02-21 14:03:57	29	22.5	9543
2022-02-21 14:02:57	29.4	22.4	9542
2022-02-21 14:01:57	29.7	22.7	9541
2022-02-21 14:00:57	29.6	23.3	9540
2022-02-21 13:59:57	29.4	23.8	9539
2022-02-21 13:58:57	29.2	24.4	9538
2022-02-21 13:57:57	28.9	24.5	9537
2022-02-21 13:56:57	28.7	25	9536
2022-02-21 13:55:57	28.4	25.3	9535
2022-02-21 13:54:57	28.2	25.5	9534
2022-02-21 13:53:57	27.9	26.1	9533
2022-02-21 13:52:57	27.5	26.8	9532
2022-02-21 13:51:57	27.1	27.7	9531
2022-02-21 13:50:57	26.7	28.1	9530
2022-02-21 13:49:57	26.3	28.3	9529
2022-02-21 13:48:57	26	28.8	9528
2022-02-21 13:47:57	25.6	29.3	9527
2022-02-21 13:46:57	25.2	29.5	9526
2022-02-21 13:45:57	24.9	30	9525
2022-02-21 13:44:57	24.4	30.8	9524
2022-02-21 13:43:57	24	31.9	9523
2022-02-21 13:42:57	23.4	32.2	9522
2022-02-21 13:41:57	22.8	33.8	9521
2022-02-21 13:40:57	22.2	34.2	9520
2022-02-21 13:39:57	21.6	35.7	9519
2022-02-21 13:38:57	21	36.6	9518
2022-02-21 13:37:57	20.4	37.6	9517
2022-02-21 13:36:57	19.8	39.2	9516
2022-02-21 13:35:57	19.2	41.1	9515
2022-02-21 13:34:57	18.6	42.1	9514
2022-02-21 13:33:57	18	44.6	9513
2022-02-21 13:32:57	17.4	45.1	9512
2022-02-21 13:31:57	16.8	47.2	9511
2022-02-21 13:30:57	16.3	47.8	9510
2022-02-21 13:29:57	15.9	48.3	9509
2022-02-21 13:28:57	15.6	46.3	9508
2022-02-21 13:27:57	15.6	46	9507
2022-02-21 13:26:57	15.7	45.1	9506
2022-02-21 13:25:57	15.7	44.9	9505
2022-02-21 13:24:57	15.8	44.8	9504
2022-02-21 13:23:57	15.8	45	9503
2022-02-21 13:22:57	15.8	44.6	9502
2022-02-21 13:21:57	15.8	44.6	9501
2022-02-21 13:20:57	15.9	44	9500
2022-02-21 13:19:57	15.9	43.9	9499
2022-02-21 13:18:57	16	43.9	9498
2022-02-21 13:17:57	16	44.1	9497
2022-02-21 13:16:57	16.1	43.7	9496
2022-02-21 13:15:57	16.1	43.3	9495
2022-02-21 13:14:57	16.1	43.1	9494
2022-02-21 13:13:57	16.2	42.7	9493
2022-02-21 13:12:57	16.2	43.3	9492
2022-02-21 13:11:57	16.2	42.9	9491
2022-02-21 13:10:57	16.3	42.2	9490
2022-02-21 13:09:57	16.4	42.3	9489
2022-02-21 13:08:57	16.5	42	9488
2022-02-21 13:07:57	16.6	42	9487
2022-02-21 13:06:57	16.7	41.2	9486
2022-02-21 13:05:57	16.8	40.6	9485
2022-02-21 13:04:57	16.9	41.1	9484
2022-02-21 13:03:57	17	41	9483
2022-02-21 13:02:57	17.2	41	9482
2022-02-21 13:01:57	17.4	40.5	9481
2022-02-21 13:00:57	18	38.5	9480
2022-02-21 12:59:57	18.6	38.1	9479
2022-02-21 12:58:57	19.2	37.2	9478
2022-02-21 12:57:57	19.8	35.8	9477
2022-02-21 12:56:57	20.4	35.7	9476
2022-02-21 12:55:57	21	33.7	9475
2022-02-21 12:54:57	21.6	34.4	9474
2022-02-21 12:53:57	21.7	31	9473
2022-02-21 12:52:57	21.7	31.2	9472
2022-02-21 12:51:57	21.5	31.4	9471
2022-02-21 12:50:57	21.4	31.9	9470
2022-02-21 12:49:57	21.2	33.4	9469
2022-02-21 12:48:57	21.1	38.4	9468
2022-02-21 12:47:57	21.2	37.9	9467
2022-02-21 12:46:57	21.3	37.4	9466
2022-02-21 12:45:57	21.4	37.5	9465
2022-02-21 12:44:57	21.5	36.7	9464
2022-02-21 12:43:57	21.6	36.5	9463
2022-02-21 12:42:57	21.7	36	9462
2022-02-21 12:41:57	21.8	36	9461
2022-02-21 12:40:57	21.9	35.2	9460
2022-02-21 12:39:57	22	35.1	9459
2022-02-21 12:38:57	22.2	34.5	9458
2022-02-21 12:37:57	22.3	34	9457
2022-02-21 12:36:57	22.4	33.2	9456
2022-02-21 12:35:57	22.6	32.9	9455
2022-02-21 12:34:57	22.7	32.8	9454
2022-02-21 12:33:57	23	31.4	9453
2022-02-21 12:32:57	23.2	31.1	9452
2022-02-21 12:31:57	23.5	30.2	9451
2022-02-21 12:30:57	23.8	29.5	9450
2022-02-21 12:29:57	24.1	28.7	9449
2022-02-21 12:28:57	24.6	27.6	9448
2022-02-21 12:27:57	25.1	27.2	9447
2022-02-21 12:26:57	25.6	26.5	9446
2022-02-21 12:25:57	26.1	25.7	9445
2022-02-21 12:24:57	26.6	25.1	9444
2022-02-21 12:23:57	27.1	24.4	9443
2022-02-21 12:22:57	27.6	24.1	9442
2022-02-21 12:21:57	28.2	23.2	9441
2022-02-21 12:20:57	28.7	23.1	9440
2022-02-21 12:19:57	29.1	22.2	9439
2022-02-21 12:18:57	29.7	21.5	9438
2022-02-21 12:17:57	30.2	21.7	9437
2022-02-21 12:16:57	30.7	21.1	9436
2022-02-21 12:15:57	30.9	21.6	9435
2022-02-21 12:14:57	30.9	22.2	9434
2022-02-21 12:13:57	30.7	22.8	9433
2022-02-21 12:12:57	30.4	23.1	9432
2022-02-21 12:11:57	30.1	23.5	9431
2022-02-21 12:10:57	29.9	23.5	9430
2022-02-21 12:09:57	29.6	23.9	9429
2022-02-21 12:08:57	29.3	24.3	9428
2022-02-21 12:07:57	29	24.8	9427
2022-02-21 12:06:57	28.7	25.4	9426
2022-02-21 12:05:57	28.4	25.5	9425
2022-02-21 12:04:57	28.1	25.7	9424
2022-02-21 12:03:57	27.8	25.5	9423
2022-02-21 12:02:57	27.5	26.9	9422
2022-02-21 12:01:57	27.1	27.1	9421
2022-02-21 12:00:57	26.8	27.7	9420
2022-02-21 11:59:57	26.4	28.4	9419
2022-02-21 11:58:57	25.9	29.3	9418
2022-02-21 11:57:57	25.5	29.8	9417
2022-02-21 11:56:57	24.9	30.3	9416
2022-02-21 11:55:57	24.4	31.5	9415
2022-02-21 11:54:57	23.8	31.6	9414
2022-02-21 11:53:57	23.2	32.4	9413
2022-02-21 11:52:57	22.6	33	9412
2022-02-21 11:51:57	22	34.7	9411
2022-02-21 11:50:57	21.4	35.9	9410
2022-02-21 11:49:57	20.8	37.3	9409
2022-02-21 11:48:57	20.2	38	9408
2022-02-21 11:47:57	19.6	39.6	9407
2022-02-21 11:46:57	19	39.9	9406
2022-02-21 11:45:57	18.5	42.3	9405
2022-02-21 11:44:57	18	41.3	9404
2022-02-21 11:43:57	17.7	41.3	9403
2022-02-21 11:42:57	17.6	39.3	9402
2022-02-21 11:41:57	17.7	38.9	9401
2022-02-21 11:40:57	17.8	38.4	9400
2022-02-21 11:39:57	17.9	38.5	9399
2022-02-21 11:38:57	18	37.7	9398
2022-02-21 11:37:57	18.2	37.9	9397
2022-02-21 11:36:57	18.3	36.9	9396
2022-02-21 11:35:57	18.5	36.5	9395
2022-02-21 11:34:57	18.7	36.5	9394
2022-02-21 11:33:57	18.9	35.3	9393
2022-02-21 11:32:57	19.1	34.9	9392
2022-02-21 11:31:57	19.3	34.4	9391
2022-02-21 11:30:57	19.6	34.1	9390
2022-02-21 11:29:57	19.9	32.9	9389
2022-02-21 11:28:57	20.3	32.7	9388
2022-02-21 11:27:57	20.6	32.1	9387
2022-02-21 11:26:57	21	31.1	9386
2022-02-21 11:25:57	21.3	31	9385
2022-02-21 11:24:57	21.7	30.3	9384
2022-02-21 11:23:57	22.2	29.5	9383
2022-02-21 11:22:57	22.6	28.5	9382
2022-02-21 11:21:57	23.1	28.2	9381
2022-02-21 11:20:57	23.6	27.3	9380
2022-02-21 11:19:57	24.1	27	9379
2022-02-21 11:18:57	24.6	26	9378
2022-02-21 11:17:57	25.1	25.7	9377
2022-02-21 11:16:57	25.6	25.5	9376
2022-02-21 11:15:57	26.1	24.6	9375
2022-02-21 11:14:57	26.6	23.8	9374
2022-02-21 11:13:57	27.1	24.1	9373
2022-02-21 11:12:57	27.7	23	9372
2022-02-21 11:11:57	28.1	23	9371
2022-02-21 11:10:57	28.5	23.6	9370
2022-02-21 11:09:57	28.6	23.6	9369
2022-02-21 11:08:57	28.4	25	9368
2022-02-21 11:07:57	28.1	25.5	9367
2022-02-21 11:06:57	27.8	25.7	9366
2022-02-21 11:05:57	27.5	26.2	9365
2022-02-21 11:04:57	27.3	26.5	9364
2022-02-21 11:03:57	27	26.8	9363
2022-02-21 11:02:57	26.7	27.3	9362
2022-02-21 11:01:57	26.4	27.6	9361
2022-02-21 11:00:57	26.1	27.8	9360
2022-02-21 10:59:57	25.8	27.9	9359
2022-02-21 10:58:57	25.4	28.8	9358
2022-02-21 10:57:57	25.1	29.4	9357
2022-02-21 10:56:57	24.7	30.1	9356
2022-02-21 10:55:57	24.2	31.7	9355
2022-02-21 10:54:57	23.8	32.3	9354
2022-02-21 10:53:57	23.2	32	9353
2022-02-21 10:52:57	22.6	32.8	9352
2022-02-21 10:51:57	22	33.7	9351
2022-02-21 10:50:57	21.4	35.7	9350
2022-02-21 10:49:57	20.8	36.5	9349
2022-02-21 10:48:57	20.2	37.2	9348
2022-02-21 10:47:57	19.6	38.3	9347
2022-02-21 10:46:57	19	40.6	9346
2022-02-21 10:45:57	18.4	41.5	9345
2022-02-21 10:44:57	17.8	41.9	9344
2022-02-21 10:43:57	17.2	44.2	9343
2022-02-21 10:42:57	16.6	46.4	9342
2022-02-21 10:41:57	16	48.3	9341
2022-02-21 10:40:57	15.4	50.5	9340
2022-02-21 10:39:57	14.8	50.3	9339
2022-02-21 10:38:57	14.3	51.1	9338
2022-02-21 10:37:57	13.9	50.6	9337
2022-02-21 10:36:57	13.8	48.8	9336
2022-02-21 10:35:57	13.9	47.8	9335
2022-02-21 10:34:57	13.9	47.3	9334
2022-02-21 10:33:57	13.9	47.5	9333
2022-02-21 10:32:57	13.9	47.8	9332
2022-02-21 10:31:57	13.9	47.7	9331
2022-02-21 10:30:57	13.9	47.8	9330
2022-02-21 10:29:57	13.8	47.9	9329
2022-02-21 10:28:57	13.8	47.4	9328
2022-02-21 10:27:57	13.9	47.2	9327
2022-02-21 10:26:57	13.9	47.1	9326
2022-02-21 10:25:57	13.9	46.8	9325
2022-02-21 10:24:57	14	47.4	9324
2022-02-21 10:24:00	14	47	9323
2022-02-21 10:22:57	14.1	46.7	9322
2022-02-21 10:21:57	14.1	46.5	9321
2022-02-21 10:20:57	14.2	46.2	9320
2022-02-21 10:19:57	14.2	45.7	9319
2022-02-21 10:18:57	14.3	46	9318
2022-02-21 10:17:57	14.4	45.7	9317
2022-02-21 10:16:57	14.4	45.5	9316
2022-02-21 10:15:57	14.5	45.8	9315
2022-02-21 10:14:57	14.6	45.5	9314
2022-02-21 10:13:57	14.7	45.3	9313
2022-02-21 10:12:57	14.8	45.2	9312
2022-02-21 10:11:57	14.9	44.7	9311
2022-02-21 10:10:57	15.1	44.3	9310
2022-02-21 10:09:57	15.4	43.9	9309
2022-02-21 10:08:57	15.6	43.3	9308
2022-02-21 10:07:57	16	42.6	9307
2022-02-21 10:06:57	16.3	42.2	9306
2022-02-21 10:05:57	16.7	41.2	9305
2022-02-21 10:04:57	17.2	40.1	9304
2022-02-21 10:03:57	17.8	39.9	9303
2022-02-21 10:02:57	18.2	40.8	9302
2022-02-21 10:01:57	18.2	42.9	9301
2022-02-21 10:00:57	18.3	42.7	9300
2022-02-21 09:59:57	18.3	42.3	9299
2022-02-21 09:58:57	18.4	41.8	9298
2022-02-21 09:57:57	18.5	41.5	9297
2022-02-21 09:56:57	18.5	41.5	9296
2022-02-21 09:55:57	18.6	41.2	9295
2022-02-21 09:54:57	18.6	40.7	9294
2022-02-21 09:53:57	18.7	40.2	9293
2022-02-21 09:52:57	18.8	39.8	9292
2022-02-21 09:51:57	18.9	39.1	9291
2022-02-21 09:50:57	19	38.6	9290
2022-02-21 09:49:57	19.1	38	9289
2022-02-21 09:48:57	19.3	37.3	9288
2022-02-21 09:47:57	19.6	36.4	9287
2022-02-21 09:46:57	19.8	35.7	9286
2022-02-21 09:45:57	20.1	35	9285
2022-02-21 09:44:57	20.4	33.8	9284
2022-02-21 09:43:57	20.8	33.2	9283
2022-02-21 09:42:57	21.2	32.5	9282
2022-02-21 09:41:57	21.7	31.4	9281
2022-02-21 09:40:57	22.1	30.3	9280
2022-02-21 09:39:57	22.7	29.5	9279
2022-02-21 09:38:57	23.1	29.2	9278
2022-02-21 09:37:57	23.6	28.4	9277
2022-02-21 09:36:57	24.1	27.7	9276
2022-02-21 09:35:57	24.6	27.1	9275
2022-02-21 09:34:57	25	26.3	9274
2022-02-21 09:33:57	25.5	25.7	9273
2022-02-21 09:32:57	26	24.7	9272
2022-02-21 09:31:57	26.6	24.5	9271
2022-02-21 09:30:57	27	24.4	9270
2022-02-21 09:29:57	27.4	24.3	9269
2022-02-21 09:28:57	27.5	25.1	9268
2022-02-21 09:27:57	27.4	25.6	9267
2022-02-21 09:26:57	27.2	26.1	9266
2022-02-21 09:25:57	27	26.4	9265
2022-02-21 09:24:57	26.8	26.4	9264
2022-02-21 09:23:57	26.5	27.4	9263
2022-02-21 09:22:57	26.2	27.7	9262
2022-02-21 09:21:57	25.9	28.3	9261
2022-02-21 09:20:57	25.6	29	9260
2022-02-21 09:19:57	25.2	28.4	9259
2022-02-21 09:18:57	24.9	29.8	9258
2022-02-21 09:17:57	24.5	30.8	9257
2022-02-21 09:16:57	24.2	31.1	9256
2022-02-21 09:15:57	23.8	31.3	9255
2022-02-21 09:14:57	23.3	32.8	9254
2022-02-21 09:13:57	22.8	33.7	9253
2022-02-21 09:12:57	22.4	33.8	9252
2022-02-21 09:11:57	21.9	34.6	9251
2022-02-21 09:10:57	21.4	35.5	9250
2022-02-21 09:09:57	20.9	36.7	9249
2022-02-21 09:08:57	20.4	37.1	9248
2022-02-21 09:07:57	19.8	39	9247
2022-02-21 09:06:57	19.2	39.9	9246
2022-02-21 09:05:57	18.6	41.5	9245
2022-02-21 09:04:57	18	42.1	9244
2022-02-21 09:03:57	17.4	43.7	9243
2022-02-21 09:02:57	16.8	45.6	9242
2022-02-21 09:01:57	16.2	46.8	9241
2022-02-21 09:00:57	15.6	48.7	9240
2022-02-21 08:59:58	15.1	50.2	9239
2022-02-21 08:58:57	14.5	51.9	9238
2022-02-21 08:57:57	14	52.8	9237
2022-02-21 08:56:57	13.7	51.7	9236
2022-02-21 08:55:57	13.6	49.4	9235
2022-02-21 08:54:57	13.6	48.5	9234
2022-02-21 08:53:57	13.7	48.4	9233
2022-02-21 08:52:57	13.8	47.8	9232
2022-02-21 08:51:57	13.9	46.9	9231
2022-02-21 08:50:57	14.1	46.7	9230
2022-02-21 08:49:57	14.2	46.3	9229
2022-02-21 08:48:57	14.4	45.9	9228
2022-02-21 08:47:57	14.5	45.2	9227
2022-02-21 08:46:57	14.7	44.5	9226
2022-02-21 08:45:57	14.9	44	9225
2022-02-21 08:44:57	15.1	43.7	9224
2022-02-21 08:43:57	15.3	42.8	9223
2022-02-21 08:42:57	15.6	42	9222
2022-02-21 08:41:57	15.9	41	9221
2022-02-21 08:40:57	16.2	40.6	9220
2022-02-21 08:39:57	16.5	39.5	9219
2022-02-21 08:38:57	17	38.5	9218
2022-02-21 08:37:57	17.4	37.5	9217
2022-02-21 08:36:57	17.9	36	9216
2022-02-21 08:35:57	18.4	35.6	9215
2022-02-21 08:34:57	18.9	34.4	9214
2022-02-21 08:33:57	19.4	33.7	9213
2022-02-21 08:32:57	20	32.9	9212
2022-02-21 08:31:57	20.5	31.2	9211
2022-02-21 08:30:57	21.1	30.6	9210
2022-02-21 08:29:57	21.6	29.7	9209
2022-02-21 08:28:57	22.3	28.9	9208
2022-02-21 08:27:57	22.8	28.6	9207
2022-02-21 08:26:57	23.3	28.2	9206
2022-02-21 08:25:57	23.7	27.6	9205
2022-02-21 08:24:57	24.2	27.7	9204
2022-02-21 08:23:57	24.4	27.8	9203
2022-02-21 08:22:57	24.4	29	9202
2022-02-21 08:21:57	24.3	29.7	9201
2022-02-21 08:20:57	24	30.4	9200
2022-02-21 08:19:57	23.7	30.7	9199
2022-02-21 08:18:57	23.5	31.3	9198
2022-02-21 08:17:57	23.2	31.7	9197
2022-02-21 08:16:57	23	31.5	9196
2022-02-21 08:15:57	22.6	32.3	9195
2022-02-21 08:14:57	22.3	33.2	9194
2022-02-21 08:13:57	21.9	33.8	9193
2022-02-21 08:12:57	21.5	34.7	9192
2022-02-21 08:11:57	21.1	35.3	9191
2022-02-21 08:10:57	20.7	36	9190
2022-02-21 08:09:57	20.3	36.7	9189
2022-02-21 08:08:57	19.8	37.8	9188
2022-02-21 08:07:57	19.4	38.4	9187
2022-02-21 08:06:57	19	39.3	9186
2022-02-21 08:05:57	18.5	41	9185
2022-02-21 08:04:57	18	42.4	9184
2022-02-21 08:03:57	17.5	42.2	9183
2022-02-21 08:02:57	16.9	44.2	9182
2022-02-21 08:01:57	16.3	46.1	9181
2022-02-21 08:00:57	15.7	47.6	9180
2022-02-21 07:59:57	15.1	49.5	9179
2022-02-21 07:58:57	14.5	50.8	9178
2022-02-21 07:57:57	13.9	53.5	9177
2022-02-21 07:56:57	12.6	56.3	9176
2022-02-21 07:55:57	12	58.2	9175
2022-02-21 07:54:57	11.4	61.6	9174
2022-02-21 07:53:57	11	62.5	9173
2022-02-21 07:52:57	10.2	65.3	9172
2022-02-21 07:51:57	9.6	66.1	9171
2022-02-21 07:50:57	9.2	63.3	9170
2022-02-21 07:49:57	9.1	61.3	9169
2022-02-21 07:48:57	9.1	61	9168
2022-02-21 07:47:57	9.1	60.5	9167
2022-02-21 07:46:57	9.2	60.6	9166
2022-02-21 07:45:57	9.2	60.5	9165
2022-02-21 07:44:57	9.2	60.2	9164
2022-02-21 07:43:57	9.3	59.7	9163
2022-02-21 07:42:57	9.3	59.9	9162
2022-02-21 07:41:57	9.4	59.5	9161
2022-02-21 07:40:57	9.4	59.1	9160
2022-02-21 07:39:57	9.5	58.9	9159
2022-02-21 07:38:57	9.5	58.6	9158
2022-02-21 07:37:57	9.6	58.2	9157
2022-02-21 07:36:57	9.6	58.2	9156
2022-02-21 07:35:57	9.7	57.9	9155
2022-02-21 07:34:57	9.8	57.7	9154
2022-02-21 07:33:57	9.8	57.3	9153
2022-02-21 07:32:57	9.9	57.2	9152
2022-02-21 07:31:57	10	56.7	9151
2022-02-21 07:30:57	10.1	56.1	9150
2022-02-21 07:29:57	10.2	55.8	9149
2022-02-21 07:28:57	10.3	56.2	9148
2022-02-21 07:27:57	10.5	55.5	9147
2022-02-21 07:26:57	10.6	55	9146
2022-02-21 07:25:57	10.8	54.2	9145
2022-02-21 07:24:57	11	53.5	9144
2022-02-21 07:23:57	11.2	53.4	9143
2022-02-21 07:22:57	11.5	52.1	9142
2022-02-21 07:21:57	11.8	50.8	9141
2022-02-21 07:20:57	12.1	50.1	9140
2022-02-21 07:19:57	12.6	48.5	9139
2022-02-21 07:18:57	13.1	47.6	9138
2022-02-21 07:17:57	13.7	46.9	9137
2022-02-21 07:16:57	14.3	46.2	9136
2022-02-21 07:15:57	14.8	43	9135
2022-02-21 07:14:57	14.8	40.8	9134
2022-02-21 07:13:57	14.7	41.2	9133
2022-02-21 07:12:57	14.6	41.7	9132
2022-02-21 07:11:57	14.4	42.7	9131
2022-02-21 07:10:57	14.3	47	9130
2022-02-21 07:09:57	14.3	50.7	9129
2022-02-21 07:08:57	14.3	50.5	9128
2022-02-21 07:07:57	14.4	49.8	9127
2022-02-21 07:06:57	14.4	49.3	9126
2022-02-21 07:05:57	14.5	49.1	9125
2022-02-21 07:04:57	14.6	48.3	9124
2022-02-21 07:03:57	14.6	48	9123
2022-02-21 07:02:57	14.7	47.1	9122
2022-02-21 07:01:57	14.8	46.1	9121
2022-02-21 07:00:57	15	45.3	9120
2022-02-21 06:59:57	15.2	44.4	9119
2022-02-21 06:58:57	15.4	43.7	9118
2022-02-21 06:57:57	15.6	42.7	9117
2022-02-21 06:56:57	15.9	41.5	9116
2022-02-21 06:55:57	16.2	40.6	9115
2022-02-21 06:54:57	16.6	39.6	9114
2022-02-21 06:53:57	17	38.7	9113
2022-02-21 06:52:57	17.4	37.5	9112
2022-02-21 06:51:57	17.9	36.6	9111
2022-02-21 06:50:57	18.4	35.6	9110
2022-02-21 06:49:57	18.8	34.3	9109
2022-02-21 06:48:57	19.3	33.8	9108
2022-02-21 06:47:57	19.8	32.6	9107
2022-02-21 06:46:57	20.3	31.9	9106
2022-02-21 06:45:57	20.8	31.1	9105
2022-02-21 06:44:57	21.3	30.4	9104
2022-02-21 06:43:57	21.8	29.2	9103
2022-02-21 06:42:57	22.3	28.4	9102
2022-02-21 06:41:57	22.9	27.3	9101
2022-02-21 06:40:57	23.5	26.6	9100
2022-02-21 06:39:57	24.1	25.9	9099
2022-02-21 06:38:57	24.6	25.7	9098
2022-02-21 06:37:57	25	25.7	9097
2022-02-21 06:36:57	25.2	26.4	9096
2022-02-21 06:35:57	25.1	27.2	9095
2022-02-21 06:34:57	24.9	27.9	9094
2022-02-21 06:33:57	24.8	28.2	9093
2022-02-21 06:32:57	24.6	28.5	9092
2022-02-21 06:31:57	24.3	28.5	9091
2022-02-21 06:30:57	24	29.4	9090
2022-02-21 06:29:57	23.8	29.2	9089
2022-02-21 06:28:57	23.4	30.1	9088
2022-02-21 06:27:57	23.1	30.6	9087
2022-02-21 06:26:57	22.8	31.2	9086
2022-02-21 06:25:57	22.4	32.1	9085
2022-02-21 06:24:57	22.1	32.4	9084
2022-02-21 06:23:57	21.7	33	9083
2022-02-21 06:22:57	21.2	34.4	9082
2022-02-21 06:21:57	20.7	35.2	9081
2022-02-21 06:20:57	20.3	35.9	9080
2022-02-21 06:19:57	19.8	36.9	9079
2022-02-21 06:18:57	19.3	37.1	9078
2022-02-21 06:17:57	18.8	38.9	9077
2022-02-21 06:16:57	18.2	39.5	9076
2022-02-21 06:15:57	17.6	41.1	9075
2022-02-21 06:14:57	17	42.1	9074
2022-02-21 06:13:57	16.4	43.4	9073
2022-02-21 06:12:57	15.8	44.6	9072
2022-02-21 06:11:57	15.2	46.5	9071
2022-02-21 06:10:57	14.6	48.2	9070
2022-02-21 06:09:57	14	50.1	9069
2022-02-21 06:08:57	13.4	52.3	9068
2022-02-21 06:07:57	12.8	53.9	9067
2022-02-21 06:06:57	12.2	54.8	9066
2022-02-21 06:05:57	11.8	55.3	9065
2022-02-21 06:04:57	11.5	53.7	9064
2022-02-21 06:03:57	11.5	50.2	9063
2022-02-21 06:02:57	11.7	49.8	9062
2022-02-21 06:01:57	11.9	48.9	9061
2022-02-21 06:00:57	12.1	48.5	9060
2022-02-21 05:59:57	12.3	47.7	9059
2022-02-21 05:58:57	12.5	47.4	9058
2022-02-21 05:57:57	12.7	46.4	9057
2022-02-21 05:56:57	12.9	45.5	9056
2022-02-21 05:55:57	13.2	45.1	9055
2022-02-21 05:54:57	13.5	44.5	9054
2022-02-21 05:53:57	13.8	43.6	9053
2022-02-21 05:52:57	14	42.8	9052
2022-02-21 05:51:57	14.4	41.8	9051
2022-02-21 05:50:57	14.7	41.1	9050
2022-02-21 05:49:57	15.1	40.6	9049
2022-02-21 05:48:57	15.4	39.1	9048
2022-02-21 05:47:57	15.8	38.7	9047
2022-02-21 05:46:57	16.2	37.7	9046
2022-02-21 05:45:57	16.7	36.6	9045
2022-02-21 05:44:57	17.1	35.7	9044
2022-02-21 05:43:57	17.6	34.9	9043
2022-02-21 05:42:57	18.2	33.8	9042
2022-02-21 05:41:57	18.8	33	9041
2022-02-21 05:40:57	19.4	31.7	9040
2022-02-21 05:39:57	20	30.9	9039
2022-02-21 05:38:57	20.6	30.1	9038
2022-02-21 05:37:57	21.2	29.4	9037
2022-02-21 05:36:57	21.8	28.3	9036
2022-02-21 05:35:57	22.4	27.9	9035
2022-02-21 05:34:57	23	27.4	9034
2022-02-21 05:33:57	23.6	27	9033
2022-02-21 05:32:57	24	27	9032
2022-02-21 05:31:57	24.3	27.1	9031
2022-02-21 05:30:57	24.3	28.2	9030
2022-02-21 05:29:57	24.2	29.2	9029
2022-02-21 05:28:57	24	29.5	9028
2022-02-21 05:27:57	23.7	29.9	9027
2022-02-21 05:26:57	23.5	30.3	9026
2022-02-21 05:25:57	23.2	30.8	9025
2022-02-21 05:24:57	22.9	31.4	9024
2022-02-21 05:23:57	22.6	32.3	9023
2022-02-21 05:22:57	22.3	32.3	9022
2022-02-21 05:21:57	21.9	33.2	9021
2022-02-21 05:20:57	21.6	34	9020
2022-02-21 05:19:57	21.2	34.7	9019
2022-02-21 05:18:57	20.9	35	9018
2022-02-21 05:17:57	20.5	36.4	9017
2022-02-21 05:16:57	20	37	9016
2022-02-21 05:15:57	19.6	38	9015
2022-02-21 05:14:57	19.1	39.3	9014
2022-02-21 05:13:57	18.5	39.9	9013
2022-02-21 05:12:57	17.9	42.2	9012
2022-02-21 05:11:57	17.3	43.3	9011
2022-02-21 05:10:57	16.7	44.4	9010
2022-02-21 05:09:57	16.1	46.6	9009
2022-02-21 05:08:57	15.5	48.5	9008
2022-02-21 05:07:57	14.9	50.4	9007
2022-02-21 05:06:57	14.3	51.5	9006
2022-02-21 05:05:57	13	54.5	9005
2022-02-21 05:04:57	12.4	57.1	9004
2022-02-21 05:03:57	11.8	59.3	9003
2022-02-21 05:02:57	11.2	61.8	9002
2022-02-21 05:01:57	10.6	63.9	9001
2022-02-21 05:00:57	10	65.8	9000
2022-02-21 04:59:57	9.5	65.6	8999
2022-02-21 04:58:57	9.1	63.8	8998
2022-02-21 04:57:57	9.1	61.2	8997
2022-02-21 04:56:57	9.2	60.8	8996
2022-02-21 04:55:57	9.2	61	8995
2022-02-21 04:54:57	9.2	60.2	8994
2022-02-21 04:53:57	9.3	60.6	8993
2022-02-21 04:52:57	9.3	60	8992
2022-02-21 04:51:57	9.4	59.6	8991
2022-02-21 04:50:57	9.4	59.7	8990
2022-02-21 04:49:57	9.4	59.2	8989
2022-02-21 04:48:57	9.5	58.8	8988
2022-02-21 04:47:57	9.5	58.9	8987
2022-02-21 04:46:57	9.6	58.2	8986
2022-02-21 04:45:57	9.7	58.2	8985
2022-02-21 04:44:57	9.7	58.2	8984
2022-02-21 04:43:57	9.8	57.3	8983
2022-02-21 04:42:57	9.9	57.1	8982
2022-02-21 04:41:57	9.9	56.9	8981
2022-02-21 04:40:57	10	56.8	8980
2022-02-21 04:39:57	10.1	56.1	8979
2022-02-21 04:38:57	10.2	56.2	8978
2022-02-21 04:37:57	10.3	55.2	8977
2022-02-21 04:36:57	10.5	55.9	8976
2022-02-21 04:35:57	10.6	55.3	8975
2022-02-21 04:34:57	10.8	54.7	8974
2022-02-21 04:33:57	10.9	54.5	8973
2022-02-21 04:32:57	11.1	53.4	8972
2022-02-21 04:31:57	11.4	52.9	8971
2022-02-21 04:30:57	11.7	51.8	8970
2022-02-21 04:29:57	11.9	51.1	8969
2022-02-21 04:28:57	12.3	49.2	8968
2022-02-21 04:27:57	12.7	48.7	8967
2022-02-21 04:26:57	13.3	47.4	8966
2022-02-21 04:25:57	13.9	46.3	8965
2022-02-21 04:24:57	14.5	46.5	8964
2022-02-21 04:23:57	14.8	40.2	8963
2022-02-21 04:22:57	14.8	40.8	8962
2022-02-21 04:21:57	14.7	41.4	8961
2022-02-21 04:20:57	14.6	41.9	8960
2022-02-21 04:19:57	14.5	43.3	8959
2022-02-21 04:18:57	14.4	49.6	8958
2022-02-21 04:17:57	14.4	50.5	8957
2022-02-21 04:16:57	14.5	49.9	8956
2022-02-21 04:15:57	14.5	49.7	8955
2022-02-21 04:14:57	14.6	49.3	8954
2022-02-21 04:13:57	14.7	48.7	8953
2022-02-21 04:12:57	14.8	48.1	8952
2022-02-21 04:11:57	14.9	47.3	8951
2022-02-21 04:10:57	15	46.5	8950
2022-02-21 04:09:57	15.1	45.9	8949
2022-02-21 04:08:57	15.3	45	8948
2022-02-21 04:07:57	15.5	43.8	8947
2022-02-21 04:06:57	15.7	43	8946
2022-02-21 04:05:57	16	42.1	8945
2022-02-21 04:04:57	16.3	40.8	8944
2022-02-21 04:03:57	16.6	39.6	8943
2022-02-21 04:02:57	17	38.7	8942
2022-02-21 04:01:57	17.4	37.7	8941
2022-02-21 04:00:57	17.9	36.6	8940
2022-02-21 03:59:57	18.4	35.5	8939
2022-02-21 03:58:57	18.9	34.7	8938
2022-02-21 03:57:57	19.4	33.7	8937
2022-02-21 03:56:57	19.9	32.9	8936
2022-02-21 03:55:57	20.3	31.9	8935
2022-02-21 03:54:57	20.9	30.9	8934
2022-02-21 03:53:57	21.4	30.2	8933
2022-02-21 03:52:57	21.9	29.3	8932
2022-02-21 03:51:57	22.4	28.7	8931
2022-02-21 03:50:57	23	27.9	8930
2022-02-21 03:49:57	23.6	26.5	8929
2022-02-21 03:48:57	24.2	25.7	8928
2022-02-21 03:47:57	24.8	25.6	8927
2022-02-21 03:46:57	25.3	25.3	8926
2022-02-21 03:45:57	25.6	25.8	8925
2022-02-21 03:44:57	25.7	26.3	8924
2022-02-21 03:43:57	25.5	27.2	8923
2022-02-21 03:42:57	25.3	28	8922
2022-02-21 03:41:57	25.1	28	8921
2022-02-21 03:40:58	24.9	28.5	8920
2022-02-21 03:39:57	24.7	28.7	8919
2022-02-21 03:38:57	24.5	29	8918
2022-02-21 03:37:57	24.2	29.8	8917
2022-02-21 03:36:57	23.9	29.8	8916
2022-02-21 03:35:57	23.6	30.9	8915
2022-02-21 03:34:57	23.2	31.6	8914
2022-02-21 03:33:57	22.8	31.8	8913
2022-02-21 03:32:57	22.4	32.7	8912
2022-02-21 03:31:57	22	33.7	8911
2022-02-21 03:30:57	21.6	33.9	8910
2022-02-21 03:29:57	21.2	35	8909
2022-02-21 03:28:57	20.7	35.5	8908
2022-02-21 03:27:57	20.1	36.9	8907
2022-02-21 03:26:57	19.5	37.6	8906
2022-02-21 03:25:57	18.9	38.7	8905
2022-02-21 03:24:57	18.3	40.3	8904
2022-02-21 03:23:57	17.7	41.1	8903
2022-02-21 03:22:57	17.1	42.6	8902
2022-02-21 03:21:57	16.5	44.4	8901
2022-02-21 03:20:57	15.9	45.6	8900
2022-02-21 03:19:57	15.3	46.9	8899
2022-02-21 03:18:57	14.7	49.2	8898
2022-02-21 03:17:57	14.1	51.1	8897
2022-02-21 03:16:57	13.5	53	8896
2022-02-21 03:15:57	12.9	55.2	8895
2022-02-21 03:14:57	12.3	55.7	8894
2022-02-21 03:13:57	11.9	56	8893
2022-02-21 03:12:57	11.7	53.8	8892
2022-02-21 03:11:57	11.8	50.7	8891
2022-02-21 03:10:57	12	49.7	8890
2022-02-21 03:09:57	12.2	49.1	8889
2022-02-21 03:08:57	12.4	48.5	8888
2022-02-21 03:07:57	12.6	47.6	8887
2022-02-21 03:06:57	12.8	46.9	8886
2022-02-21 03:05:57	13.1	46.3	8885
2022-02-21 03:04:57	13.3	45.7	8884
2022-02-21 03:03:57	13.6	44.6	8883
2022-02-21 03:02:57	13.9	44	8882
2022-02-21 03:01:57	14.1	43.1	8881
2022-02-21 03:00:57	14.4	42.1	8880
2022-02-21 02:59:57	14.8	41.3	8879
2022-02-21 02:58:57	15.1	40.8	8878
2022-02-21 02:57:57	15.5	39.3	8877
2022-02-21 02:56:57	15.9	38.4	8876
2022-02-21 02:55:57	16.3	37.7	8875
2022-02-21 02:54:57	16.7	36.8	8874
2022-02-21 02:53:57	17.2	36.2	8873
2022-02-21 02:52:57	17.7	35	8872
2022-02-21 02:51:57	18.2	34.1	8871
2022-02-21 02:50:57	18.8	33.2	8870
2022-02-21 02:49:57	19.4	32.1	8869
2022-02-21 02:48:57	20	31.2	8868
2022-02-21 02:47:57	20.6	30.2	8867
2022-02-21 02:46:57	21.2	29.4	8866
2022-02-21 02:45:57	21.8	28.7	8865
2022-02-21 02:44:57	22.4	27.7	8864
2022-02-21 02:43:57	23	27.4	8863
2022-02-21 02:42:57	23.6	26.8	8862
2022-02-21 02:41:57	24.2	26.7	8861
2022-02-21 02:40:57	24.6	26.6	8860
2022-02-21 02:39:57	24.9	26.9	8859
2022-02-21 02:38:57	24.9	27.9	8858
2022-02-21 02:37:57	24.7	28.9	8857
2022-02-21 02:36:57	24.4	29.4	8856
2022-02-21 02:35:57	24.2	29.8	8855
2022-02-21 02:34:57	23.9	30.4	8854
2022-02-21 02:33:57	23.6	30.6	8853
2022-02-21 02:32:57	23.2	31.5	8852
2022-02-21 02:31:57	22.9	32.1	8851
2022-02-21 02:30:57	22.6	32.2	8850
2022-02-21 02:29:57	22.2	33.2	8849
2022-02-21 02:28:57	21.9	34.2	8848
2022-02-21 02:27:57	21.4	35.1	8847
2022-02-21 02:26:57	21	35.5	8846
2022-02-21 02:25:57	20.6	36.2	8845
2022-02-21 02:24:57	20.2	37.2	8844
2022-02-21 02:23:57	19.7	38.7	8843
2022-02-21 02:22:57	19.2	40.1	8842
2022-02-21 02:21:57	18.6	40.5	8841
2022-02-21 02:20:57	18	42.2	8840
2022-02-21 02:19:57	17.4	43.5	8839
2022-02-21 02:18:57	16.8	45.2	8838
2022-02-21 02:17:57	16.2	46.6	8837
2022-02-21 02:16:57	15.6	48.6	8836
2022-02-21 02:15:57	15	50.6	8835
2022-02-21 02:14:57	13.7	52.6	8834
2022-02-21 02:13:57	13.1	55.3	8833
2022-02-21 02:12:57	12.5	56.2	8832
2022-02-21 02:11:57	11.9	59.6	8831
2022-02-21 02:10:57	11.3	62.7	8830
2022-02-21 02:09:57	10.7	65.3	8829
2022-02-21 02:08:57	10.1	66.7	8828
2022-02-21 02:07:57	9.6	67.3	8827
2022-02-21 02:06:57	9.3	63.2	8826
2022-02-21 02:05:57	9.3	61.6	8825
2022-02-21 02:04:57	9.3	61.7	8824
2022-02-21 02:03:57	9.4	61.5	8823
2022-02-21 02:02:57	9.4	61.5	8822
2022-02-21 02:01:57	9.4	60.7	8821
2022-02-21 02:00:57	9.5	60.2	8820
2022-02-21 01:59:57	9.5	60.2	8819
2022-02-21 01:58:57	9.5	60.3	8818
2022-02-21 01:57:57	9.6	59.9	8817
2022-02-21 01:56:57	9.6	59.7	8816
2022-02-21 01:55:57	9.7	59.2	8815
2022-02-21 01:54:57	9.8	58.6	8814
2022-02-21 01:53:57	9.8	59.1	8813
2022-02-21 01:52:57	9.9	58.2	8812
2022-02-21 01:51:57	9.9	57.7	8811
2022-02-21 01:50:57	10	58	8810
2022-02-21 01:49:57	10.1	57.7	8809
2022-02-21 01:48:57	10.1	57.3	8808
2022-02-21 01:47:57	10.2	56.7	8807
2022-02-21 01:46:57	10.3	56.3	8806
2022-02-21 01:45:57	10.4	56	8805
2022-02-21 01:44:57	10.5	56.5	8804
2022-02-21 01:43:57	10.7	55.9	8803
2022-02-21 01:42:57	10.8	55.6	8802
2022-02-21 01:41:57	11	55.1	8801
2022-02-21 01:40:57	11.2	54.2	8800
2022-02-21 01:39:57	11.4	53.4	8799
2022-02-21 01:38:57	11.7	52.6	8798
2022-02-21 01:37:57	12	51.4	8797
2022-02-21 01:36:57	12.4	49.7	8796
2022-02-21 01:35:57	12.9	48.5	8795
2022-02-21 01:34:57	13.4	47.5	8794
2022-02-21 01:33:57	14	46.8	8793
2022-02-21 01:32:57	14.6	46.8	8792
2022-02-21 01:31:57	14.9	41.2	8791
2022-02-21 01:30:57	14.8	41.7	8790
2022-02-21 01:29:57	14.8	42.1	8789
2022-02-21 01:28:57	14.6	42.8	8788
2022-02-21 01:27:57	14.5	44.2	8787
2022-02-21 01:26:57	14.4	50.9	8786
2022-02-21 01:25:57	14.5	50.8	8785
2022-02-21 01:24:57	14.5	50.4	8784
2022-02-21 01:23:57	14.6	49.8	8783
2022-02-21 01:22:57	14.7	49.6	8782
2022-02-21 01:21:57	14.7	49	8781
2022-02-21 01:20:57	14.8	48.4	8780
2022-02-21 01:19:57	14.9	47.8	8779
2022-02-21 01:18:57	15	47.3	8778
2022-02-21 01:17:57	15.1	46.7	8777
2022-02-21 01:16:57	15.2	45.9	8776
2022-02-21 01:15:57	15.4	44.7	8775
2022-02-21 01:14:57	15.6	43.7	8774
2022-02-21 01:13:57	15.8	42.7	8773
2022-02-21 01:12:57	16.1	41.8	8772
2022-02-21 01:11:57	16.4	40.9	8771
2022-02-21 01:10:57	16.8	39.7	8770
2022-02-21 01:09:57	17.2	38.7	8769
2022-02-21 01:08:57	17.6	37.7	8768
2022-02-21 01:07:57	18.1	36.6	8767
2022-02-21 01:06:57	18.6	35.6	8766
2022-02-21 01:05:57	19.1	34.4	8765
2022-02-21 01:04:57	19.6	33.7	8764
2022-02-21 01:03:57	20.1	32.6	8763
2022-02-21 01:02:57	20.6	31.6	8762
2022-02-21 01:01:57	21.1	30.9	8761
2022-02-21 01:00:57	21.6	30.1	8760
2022-02-21 00:59:57	22.1	29.1	8759
2022-02-21 00:58:57	22.7	28.3	8758
2022-02-21 00:57:57	23.3	27.1	8757
2022-02-21 00:56:57	23.9	26.3	8756
2022-02-21 00:55:57	24.4	26	8755
2022-02-21 00:54:57	24.9	25.9	8754
2022-02-21 00:53:57	25.2	26.2	8753
2022-02-21 00:52:57	25.3	26.9	8752
2022-02-21 00:51:57	25.1	28.2	8751
2022-02-21 00:50:57	24.9	28.1	8750
2022-02-21 00:49:57	24.6	28.8	8749
2022-02-21 00:48:57	24.4	29	8748
2022-02-21 00:47:57	24.2	29	8747
2022-02-21 00:46:57	23.9	29.3	8746
2022-02-21 00:45:57	23.7	30	8745
2022-02-21 00:44:57	23.4	30.5	8744
2022-02-21 00:43:57	23.1	30.7	8743
2022-02-21 00:42:57	22.8	31.4	8742
2022-02-21 00:41:57	22.4	32.4	8741
2022-02-21 00:40:57	22.1	32.7	8740
2022-02-21 00:39:57	21.7	33.2	8739
2022-02-21 00:38:57	21.3	33.9	8738
2022-02-21 00:37:57	20.9	35	8737
2022-02-21 00:36:57	20.4	35.6	8736
2022-02-21 00:35:57	19.9	37	8735
2022-02-21 00:34:57	19.4	38.1	8734
2022-02-21 00:33:57	18.9	38.6	8733
2022-02-21 00:32:57	18.3	39.6	8732
2022-02-21 00:31:57	17.7	41.2	8731
2022-02-21 00:30:57	17.1	42.4	8730
2022-02-21 00:29:57	16.5	43.1	8729
2022-02-21 00:28:57	15.9	45.2	8728
2022-02-21 00:27:57	15.3	47.2	8727
2022-02-21 00:26:57	14.7	48.3	8726
2022-02-21 00:25:57	14.1	50.4	8725
2022-02-21 00:24:57	13.5	53	8724
2022-02-21 00:23:57	12.9	54.4	8723
2022-02-21 00:22:57	12.4	54.8	8722
2022-02-21 00:21:57	12	54.5	8721
2022-02-21 00:20:57	11.9	51.3	8720
2022-02-21 00:19:57	12	49.5	8719
2022-02-21 00:18:57	12.2	49.3	8718
2022-02-21 00:17:57	12.4	48.3	8717
2022-02-21 00:16:57	12.5	47.8	8716
2022-02-21 00:15:57	12.7	47.1	8715
2022-02-21 00:14:57	12.9	46.4	8714
2022-02-21 00:13:57	13.2	46	8713
2022-02-21 00:12:57	13.4	44.9	8712
2022-02-21 00:11:57	13.7	43.9	8711
2022-02-21 00:10:57	13.9	43.5	8710
2022-02-21 00:09:57	14.2	43.1	8709
2022-02-21 00:08:57	14.5	42	8708
2022-02-21 00:07:57	14.8	41	8707
2022-02-21 00:06:57	15.1	40.6	8706
2022-02-21 00:05:57	15.4	39.7	8705
2022-02-21 00:04:57	15.8	38.7	8704
2022-02-21 00:03:57	16.2	37.7	8703
2022-02-21 00:02:57	16.7	36.8	8702
2022-02-21 00:01:57	17	36.2	8701
2022-02-21 00:00:57	17.6	35.1	8700
2022-02-20 23:59:57	18.1	34.2	8699
2022-02-20 23:58:57	18.6	33.1	8698
2022-02-20 23:57:57	19.1	32.3	8697
2022-02-20 23:56:57	19.7	31.6	8696
2022-02-20 23:55:57	20.3	30.6	8695
2022-02-20 23:54:57	20.9	29.7	8694
2022-02-20 23:53:57	21.5	28.8	8693
2022-02-20 23:52:57	22.1	28.4	8692
2022-02-20 23:51:57	22.7	27.6	8691
2022-02-20 23:50:57	23.3	27.1	8690
2022-02-20 23:49:57	23.9	27.1	8689
2022-02-20 23:48:57	24.3	27	8688
2022-02-20 23:47:57	24.5	27.7	8687
2022-02-20 23:46:57	24.4	28.8	8686
2022-02-20 23:45:57	24.2	29.2	8685
2022-02-20 23:44:57	23.9	29.8	8684
2022-02-20 23:43:57	23.6	30.6	8683
2022-02-20 23:42:57	23.4	30.7	8682
2022-02-20 23:41:57	23.1	31.4	8681
2022-02-20 23:40:57	22.7	32.1	8680
2022-02-20 23:39:57	22.5	32.1	8679
2022-02-20 23:38:57	22.2	33	8678
2022-02-20 23:37:57	21.8	33.6	8677
2022-02-20 23:36:57	21.5	34.1	8676
2022-02-20 23:35:57	21.1	34.2	8675
2022-02-20 23:34:57	20.7	35.4	8674
2022-02-20 23:33:57	20.3	36.5	8673
2022-02-20 23:32:57	19.8	37.6	8672
2022-02-20 23:31:57	19.3	38.6	8671
2022-02-20 23:30:57	18.8	40	8670
2022-02-20 23:29:57	18.4	40.1	8669
2022-02-20 23:28:57	17.8	42.1	8668
2022-02-20 23:27:57	17.3	43.3	8667
2022-02-20 23:26:57	16.7	44.4	8666
2022-02-20 23:25:57	16.1	45.6	8665
2022-02-20 23:24:57	15.5	47.7	8664
2022-02-20 23:23:57	14.9	50.1	8663
2022-02-20 23:22:57	13.6	52	8662
2022-02-20 23:21:57	13	54	8661
2022-02-20 23:20:57	12.4	56.6	8660
2022-02-20 23:19:57	11.8	58.9	8659
2022-02-20 23:18:57	11.2	61.3	8658
2022-02-20 23:17:57	10.6	63.5	8657
2022-02-20 23:16:57	10	65	8656
2022-02-20 23:15:57	9.6	64.1	8655
2022-02-20 23:14:57	9.4	61.3	8654
2022-02-20 23:13:57	9.4	60.1	8653
2022-02-20 23:12:57	9.4	60.3	8652
2022-02-20 23:11:57	9.4	59.9	8651
2022-02-20 23:10:57	9.5	59.1	8650
2022-02-20 23:09:57	9.5	59.3	8649
2022-02-20 23:08:57	9.5	59.1	8648
2022-02-20 23:07:57	9.6	58.8	8647
2022-02-20 23:06:57	9.6	58.9	8646
2022-02-20 23:05:57	9.7	58.4	8645
2022-02-20 23:04:57	9.7	58.9	8644
2022-02-20 23:03:57	9.7	57.7	8643
2022-02-20 23:02:57	9.8	57.7	8642
2022-02-20 23:01:57	9.8	57.4	8641
2022-02-20 23:00:57	9.9	57.8	8640
2022-02-20 22:59:57	10	57	8639
2022-02-20 22:58:57	10	56.8	8638
2022-02-20 22:57:57	10.1	56.6	8637
2022-02-20 22:56:57	10.2	56.8	8636
2022-02-20 22:55:57	10.2	56.7	8635
2022-02-20 22:54:57	10.3	55.7	8634
2022-02-20 22:53:57	10.4	55.4	8633
2022-02-20 22:52:57	10.5	55.2	8632
2022-02-20 22:51:57	10.7	56	8631
2022-02-20 22:50:57	10.8	54.8	8630
2022-02-20 22:49:57	11	54.1	8629
2022-02-20 22:48:57	11.2	53.6	8628
2022-02-20 22:47:57	11.5	52.7	8627
2022-02-20 22:46:57	11.8	51.2	8626
2022-02-20 22:45:57	12.1	50.5	8625
2022-02-20 22:44:57	12.5	49.1	8624
2022-02-20 22:43:57	13.1	48	8623
2022-02-20 22:42:57	13.7	46.9	8622
2022-02-20 22:41:57	14.3	46.7	8621
2022-02-20 22:40:57	14.8	45.6	8620
2022-02-20 22:39:57	14.9	41.6	8619
2022-02-20 22:38:57	14.8	41.9	8618
2022-02-20 22:37:57	14.7	42.4	8617
2022-02-20 22:36:57	14.5	43.3	8616
2022-02-20 22:35:57	14.4	46	8615
2022-02-20 22:34:57	14.3	51.2	8614
2022-02-20 22:33:57	14.4	50.6	8613
2022-02-20 22:32:57	14.4	50.5	8612
2022-02-20 22:31:57	14.5	50	8611
2022-02-20 22:30:57	14.5	49.7	8610
2022-02-20 22:29:57	14.6	49.1	8609
2022-02-20 22:28:57	14.6	48.6	8608
2022-02-20 22:27:57	14.7	48.1	8607
2022-02-20 22:26:57	14.8	47.3	8606
2022-02-20 22:25:57	14.9	46.8	8605
2022-02-20 22:24:57	15.1	45.8	8604
2022-02-20 22:23:57	15.3	44.8	8603
2022-02-20 22:22:57	15.5	43.6	8602
2022-02-20 22:21:57	15.7	42.8	8601
2022-02-20 22:20:57	16	41.8	8600
2022-02-20 22:19:57	16.4	40.5	8599
2022-02-20 22:18:57	16.8	39.6	8598
2022-02-20 22:17:57	17.2	38.7	8597
2022-02-20 22:16:57	17.6	38.2	8596
2022-02-20 22:15:57	18.1	36.8	8595
2022-02-20 22:14:57	18.6	35.7	8594
2022-02-20 22:13:57	19	35	8593
2022-02-20 22:12:57	19.4	34.4	8592
2022-02-20 22:11:57	19.9	33.5	8591
2022-02-20 22:10:57	20.3	32.5	8590
2022-02-20 22:09:57	20.8	32.1	8589
2022-02-20 22:08:57	21.3	31.3	8588
2022-02-20 22:07:57	21.7	30.3	8587
2022-02-20 22:06:57	22.2	29.4	8586
2022-02-20 22:05:57	22.8	28.3	8585
2022-02-20 22:04:57	23.3	27.7	8584
2022-02-20 22:03:57	23.9	27.2	8583
2022-02-20 22:02:57	24.3	27.1	8582
2022-02-20 22:01:57	24.6	27.7	8581
2022-02-20 22:00:57	24.6	28.5	8580
2022-02-20 21:59:57	24.4	29.6	8579
2022-02-20 21:58:57	24.2	29.7	8578
2022-02-20 21:57:57	24	30	8577
2022-02-20 21:56:57	23.7	30.8	8576
2022-02-20 21:55:57	23.5	30.8	8575
2022-02-20 21:54:57	23.2	31.4	8574
2022-02-20 21:53:57	22.9	31.2	8573
2022-02-20 21:52:57	22.6	32.5	8572
2022-02-20 21:51:57	22.3	32.8	8571
2022-02-20 21:50:57	22	33.2	8570
2022-02-20 21:49:57	21.7	33.7	8569
2022-02-20 21:48:57	21.4	34.5	8568
2022-02-20 21:47:57	20.9	35	8567
2022-02-20 21:46:57	20.6	35.7	8566
2022-02-20 21:45:57	20.2	36.8	8565
2022-02-20 21:44:57	19.8	37.5	8564
2022-02-20 21:43:57	19.3	38.4	8563
2022-02-20 21:42:57	18.9	38.8	8562
2022-02-20 21:41:57	18.4	39.8	8561
2022-02-20 21:40:57	17.9	42	8560
2022-02-20 21:39:57	17.3	43.3	8559
2022-02-20 21:38:57	16.7	44.6	8558
2022-02-20 21:37:57	16.1	45.4	8557
2022-02-20 21:36:57	15.6	47.5	8556
2022-02-20 21:35:57	15	48.3	8555
2022-02-20 21:34:57	14.4	50.6	8554
2022-02-20 21:33:57	13.8	50.9	8553
2022-02-20 21:32:57	13.2	53.9	8552
2022-02-20 21:31:57	12.6	56	8551
2022-02-20 21:30:57	12.2	56.8	8550
2022-02-20 21:29:57	11.8	56.4	8549
2022-02-20 21:28:57	11.8	52.1	8548
2022-02-20 21:27:57	11.9	50.9	8547
2022-02-20 21:26:57	12.1	50.5	8546
2022-02-20 21:25:57	12.3	49.7	8545
2022-02-20 21:24:57	12.4	49	8544
2022-02-20 21:23:57	12.7	48.3	8543
2022-02-20 21:22:57	12.8	47.2	8542
2022-02-20 21:21:57	13.1	46.4	8541
2022-02-20 21:20:57	13.3	46.2	8540
2022-02-20 21:19:57	13.6	45.2	8539
2022-02-20 21:18:57	13.8	44.3	8538
2022-02-20 21:17:57	14.1	44	8537
2022-02-20 21:16:57	14.4	43.3	8536
2022-02-20 21:15:57	14.7	41.9	8535
2022-02-20 21:14:57	15	41.2	8534
2022-02-20 21:13:57	15.4	40.3	8533
2022-02-20 21:12:57	15.7	39	8532
2022-02-20 21:11:57	16.2	38.8	8531
2022-02-20 21:10:57	16.6	37.7	8530
2022-02-20 21:09:57	17	36.6	8529
2022-02-20 21:08:57	17.5	36.2	8528
2022-02-20 21:07:57	17.9	35	8527
2022-02-20 21:06:57	18.4	34.3	8526
2022-02-20 21:05:57	19	33.6	8525
2022-02-20 21:04:57	19.6	32.4	8524
2022-02-20 21:03:57	20.2	31.6	8523
2022-02-20 21:02:57	20.8	30.9	8522
2022-02-20 21:01:57	21.4	30.3	8521
2022-02-20 21:00:57	22	29.5	8520
2022-02-20 20:59:57	22.6	28.9	8519
2022-02-20 20:58:57	23.2	28.2	8518
2022-02-20 20:57:57	23.7	27.7	8517
2022-02-20 20:56:57	24.1	28.4	8516
2022-02-20 20:55:57	24.3	29	8515
2022-02-20 20:54:57	24.2	29.7	8514
2022-02-20 20:53:57	24	30.4	8513
2022-02-20 20:52:57	23.7	31.1	8512
2022-02-20 20:51:57	23.5	30.9	8511
2022-02-20 20:50:57	23.2	32.3	8510
2022-02-20 20:49:57	23	32.3	8509
2022-02-20 20:48:57	22.8	32.9	8508
2022-02-20 20:47:57	22.5	33.9	8507
2022-02-20 20:46:57	22.2	34.3	8506
2022-02-20 20:45:57	21.9	34.9	8505
2022-02-20 20:44:57	21.6	35.3	8504
2022-02-20 20:43:57	21.2	36.5	8503
2022-02-20 20:42:57	20.9	36.9	8502
2022-02-20 20:41:57	20.5	37.3	8501
2022-02-20 20:40:57	20.1	38.5	8500
2022-02-20 20:39:57	19.7	39.6	8499
2022-02-20 20:38:57	19.2	40.7	8498
2022-02-20 20:37:57	18.6	41.6	8497
2022-02-20 20:36:57	18	43.2	8496
2022-02-20 20:35:57	17.4	43.8	8495
2022-02-20 20:34:57	16.8	46.3	8494
2022-02-20 20:33:57	16.2	48.3	8493
2022-02-20 20:32:57	15.6	48.8	8492
2022-02-20 20:31:57	15	51.6	8491
2022-02-20 20:30:57	14.4	53.9	8490
2022-02-20 20:29:57	13.8	56.1	8489
2022-02-20 20:28:57	13.2	58.2	8488
2022-02-20 20:27:57	12.6	61.4	8487
2022-02-20 20:26:57	12	63	8486
2022-02-20 20:25:57	11.4	64.8	8485
2022-02-20 20:24:57	11	64.9	8484
2022-02-20 20:23:57	10.6	64.2	8483
2022-02-20 20:22:57	10.4	61.7	8482
2022-02-20 20:21:57	10.4	60.9	8481
2022-02-20 20:20:57	10.4	61.7	8480
2022-02-20 20:19:57	10.5	60.8	8479
2022-02-20 20:18:57	10.5	61.1	8478
2022-02-20 20:17:57	10.6	60.3	8477
2022-02-20 20:16:57	10.6	59.7	8476
2022-02-20 20:15:57	10.6	60.1	8475
2022-02-20 20:14:57	10.7	59.9	8474
2022-02-20 20:13:57	10.7	58.9	8473
2022-02-20 20:12:57	10.8	58.7	8472
2022-02-20 20:11:57	10.9	58.2	8471
2022-02-20 20:10:57	11	58.5	8470
2022-02-20 20:09:57	11	58	8469
2022-02-20 20:08:57	11.1	58.1	8468
2022-02-20 20:07:57	11.1	56.9	8467
2022-02-20 20:06:57	11.2	56.8	8466
2022-02-20 20:05:57	11.3	56.2	8465
2022-02-20 20:04:57	11.5	56.6	8464
2022-02-20 20:03:57	11.5	56.2	8463
2022-02-20 20:02:57	11.6	56.1	8462
2022-02-20 20:01:57	11.7	55.3	8461
2022-02-20 20:00:57	11.8	55.8	8460
2022-02-20 19:59:57	11.9	55	8459
2022-02-20 19:58:57	12.1	54.2	8458
2022-02-20 19:57:57	12.2	54	8457
2022-02-20 19:56:57	12.5	52.7	8456
2022-02-20 19:55:57	12.7	51.7	8455
2022-02-20 19:54:57	13	51.2	8454
2022-02-20 19:53:57	13.4	49.4	8453
2022-02-20 19:52:57	13.9	48.3	8452
2022-02-20 19:51:57	14.5	47	8451
2022-02-20 19:50:57	15.1	45.9	8450
2022-02-20 19:49:57	15.7	45.2	8449
2022-02-20 19:48:57	16.3	42.5	8448
2022-02-20 19:47:57	16.3	39.6	8447
2022-02-20 19:46:57	16.2	40	8446
2022-02-20 19:45:57	16.1	40.5	8445
2022-02-20 19:44:57	15.9	41.3	8444
2022-02-20 19:43:57	15.8	44.9	8443
2022-02-20 19:42:57	15.8	49.4	8442
2022-02-20 19:41:57	15.8	49	8441
2022-02-20 19:40:57	15.9	48.5	8440
2022-02-20 19:39:57	16	47.9	8439
2022-02-20 19:38:57	16.1	47.4	8438
2022-02-20 19:37:57	16.1	46.6	8437
2022-02-20 19:36:57	16.2	46.3	8436
2022-02-20 19:35:57	16.3	45.6	8435
2022-02-20 19:34:57	16.4	44.8	8434
2022-02-20 19:33:57	16.5	44.3	8433
2022-02-20 19:32:57	16.6	43.4	8432
2022-02-20 19:31:57	16.8	42.3	8431
2022-02-20 19:30:57	17	41.6	8430
2022-02-20 19:29:57	17.3	40.5	8429
2022-02-20 19:28:57	17.5	39.5	8428
2022-02-20 19:27:57	17.9	38.5	8427
2022-02-20 19:26:57	18.3	37.6	8426
2022-02-20 19:25:57	18.7	36.3	8425
2022-02-20 19:24:57	19.1	35.5	8424
2022-02-20 19:23:57	19.6	34.5	8423
2022-02-20 19:22:57	20.1	33.5	8422
2022-02-20 19:21:57	20.6	32.9	8421
2022-02-20 19:20:57	21	32.2	8420
2022-02-20 19:19:57	21.4	31.3	8419
2022-02-20 19:18:57	21.9	30.5	8418
2022-02-20 19:17:57	22.4	29.6	8417
2022-02-20 19:16:57	22.9	28.9	8416
2022-02-20 19:15:57	23.5	28	8415
2022-02-20 19:14:57	24	27.3	8414
2022-02-20 19:13:57	24.5	26.2	8413
2022-02-20 19:12:57	25.1	25.6	8412
2022-02-20 19:11:57	25.7	25.5	8411
2022-02-20 19:10:57	26.1	25.5	8410
2022-02-20 19:09:57	26.3	26	8409
2022-02-20 19:08:57	26.3	27.2	8408
2022-02-20 19:07:57	26.1	27.6	8407
2022-02-20 19:06:57	25.9	27.9	8406
2022-02-20 19:05:57	25.8	27.7	8405
2022-02-20 19:04:57	25.5	28.1	8404
2022-02-20 19:03:57	25.3	28.5	8403
2022-02-20 19:02:57	25.1	28.6	8402
2022-02-20 19:01:57	24.9	29.4	8401
2022-02-20 19:00:57	24.6	30	8400
2022-02-20 18:59:57	24.2	30.7	8399
2022-02-20 18:58:57	24	31.2	8398
2022-02-20 18:57:57	23.6	32	8397
2022-02-20 18:56:57	23.2	31.8	8396
2022-02-20 18:55:57	22.9	33	8395
2022-02-20 18:54:57	22.5	33.7	8394
2022-02-20 18:53:57	22	34.5	8393
2022-02-20 18:52:57	21.6	35.3	8392
2022-02-20 18:51:57	21.1	36.5	8391
2022-02-20 18:50:57	20.6	37.8	8390
2022-02-20 18:49:57	20.1	38.3	8389
2022-02-20 18:48:57	19.5	39.6	8388
2022-02-20 18:47:57	18.9	40.5	8387
2022-02-20 18:46:57	18.3	41.9	8386
2022-02-20 18:45:57	17.7	43.2	8385
2022-02-20 18:44:57	17.1	44.9	8384
2022-02-20 18:43:57	16.5	46.4	8383
2022-02-20 18:42:57	15.9	47.9	8382
2022-02-20 18:41:57	15.3	49.8	8381
2022-02-20 18:40:57	14.7	51.1	8380
2022-02-20 18:39:57	14.2	53.2	8379
2022-02-20 18:38:57	13.7	53.1	8378
2022-02-20 18:37:57	13.5	51.5	8377
2022-02-20 18:36:57	13.5	48.2	8376
2022-02-20 18:35:57	13.7	47.6	8375
2022-02-20 18:34:57	13.8	47.4	8374
2022-02-20 18:33:57	14	46.4	8373
2022-02-20 18:32:57	14.2	46.3	8372
2022-02-20 18:31:57	14.4	45.2	8371
2022-02-20 18:30:57	14.6	44.6	8370
2022-02-20 18:29:57	14.8	43.8	8369
2022-02-20 18:28:57	15.1	42.8	8368
2022-02-20 18:27:57	15.3	42.1	8367
2022-02-20 18:26:57	15.6	41.5	8366
2022-02-20 18:25:57	15.9	40.6	8365
2022-02-20 18:24:57	16.2	39.4	8364
2022-02-20 18:23:57	16.6	39	8363
2022-02-20 18:22:57	16.9	38.2	8362
2022-02-20 18:21:57	17.3	37.4	8361
2022-02-20 18:20:57	17.7	36.7	8360
2022-02-20 18:19:57	18.1	35.7	8359
2022-02-20 18:18:57	18.5	34.9	8358
2022-02-20 18:17:57	19	33.7	8357
2022-02-20 18:16:57	19.5	32.9	8356
2022-02-20 18:15:57	20	32.1	8355
2022-02-20 18:14:57	20.5	31.1	8354
2022-02-20 18:13:57	21.1	30.3	8353
2022-02-20 18:12:57	21.7	29.5	8352
2022-02-20 18:11:57	22.3	28.6	8351
2022-02-20 18:10:57	22.9	28	8350
2022-02-20 18:09:57	23.5	27.2	8349
2022-02-20 18:08:57	24.1	26.7	8348
2022-02-20 18:07:57	24.7	25.9	8347
2022-02-20 18:06:57	25.3	25.5	8346
2022-02-20 18:05:57	25.9	25.2	8345
2022-02-20 18:04:57	26.2	25.2	8344
2022-02-20 18:03:57	26.4	25.8	8343
2022-02-20 18:02:57	26.3	27.1	8342
2022-02-20 18:01:57	26.1	27.2	8341
2022-02-20 18:00:57	25.9	27.4	8340
2022-02-20 17:59:57	25.7	28.2	8339
2022-02-20 17:58:57	25.5	28.2	8338
2022-02-20 17:57:57	25.3	28.6	8337
2022-02-20 17:56:57	25.1	29.3	8336
2022-02-20 17:55:57	24.8	29.1	8335
2022-02-20 17:54:57	24.6	29.4	8334
2022-02-20 17:53:57	24.3	30.3	8333
2022-02-20 17:52:57	24.1	30.5	8332
2022-02-20 17:51:57	23.7	31.3	8331
2022-02-20 17:50:57	23.4	31.5	8330
2022-02-20 17:49:57	23	32.8	8329
2022-02-20 17:48:57	22.7	33	8328
2022-02-20 17:47:57	22.3	33.5	8327
2022-02-20 17:46:57	21.9	34.5	8326
2022-02-20 17:45:57	21.4	35.3	8325
2022-02-20 17:44:57	20.9	36.8	8324
2022-02-20 17:43:57	20.4	37.3	8323
2022-02-20 17:42:57	19.9	38.4	8322
2022-02-20 17:41:57	19.4	39.4	8321
2022-02-20 17:40:57	18.9	41	8320
2022-02-20 17:39:57	18.3	41.5	8319
2022-02-20 17:38:57	17.7	43.3	8318
2022-02-20 17:37:57	17.1	45.2	8317
2022-02-20 17:36:57	16.5	46	8316
2022-02-20 17:35:57	15.9	47.4	8315
2022-02-20 17:34:57	15.4	49.6	8314
2022-02-20 17:33:57	14.9	50.3	8313
2022-02-20 17:32:57	14.5	49.5	8312
2022-02-20 17:31:57	14.3	49.2	8311
2022-02-20 17:30:57	14.4	46.6	8310
2022-02-20 17:29:57	14.5	45.8	8309
2022-02-20 17:28:57	14.8	45.3	8308
2022-02-20 17:27:57	14.9	44.5	8307
2022-02-20 17:26:57	15.2	44.4	8306
2022-02-20 17:25:57	15.4	43.8	8305
2022-02-20 17:24:57	15.6	42.8	8304
2022-02-20 17:23:57	15.9	42.3	8303
2022-02-20 17:22:57	16.1	41.6	8302
2022-02-20 17:21:57	16.4	40.8	8301
2022-02-20 17:20:57	16.7	40.3	8300
2022-02-20 17:19:57	17	39.3	8299
2022-02-20 17:18:57	17.3	38.5	8298
2022-02-20 17:17:57	17.6	37.9	8297
2022-02-20 17:16:57	17.9	37.1	8296
2022-02-20 17:15:57	18.3	36.4	8295
2022-02-20 17:14:57	18.7	35.6	8294
2022-02-20 17:13:57	19.1	34.6	8293
2022-02-20 17:12:57	19.6	33.6	8292
2022-02-20 17:11:57	20.2	33	8291
2022-02-20 17:10:57	20.8	31.7	8290
2022-02-20 17:09:57	21.4	31.1	8289
2022-02-20 17:08:57	22	30.3	8288
2022-02-20 17:07:57	22.6	29.5	8287
2022-02-20 17:06:57	23.2	29.1	8286
2022-02-20 17:05:57	23.8	28.4	8285
2022-02-20 17:04:57	24.4	27.7	8284
2022-02-20 17:03:57	25	27.3	8283
2022-02-20 17:02:57	25.6	26.9	8282
2022-02-20 17:01:57	26.2	27	8281
2022-02-20 17:00:57	26.7	27.5	8280
2022-02-20 16:59:57	26.9	28.2	8279
2022-02-20 16:58:57	26.8	30.8	8278
2022-02-20 16:57:57	26.2	38.7	8277
2022-02-20 16:56:57	25.7	40.9	8276
2022-02-20 16:55:57	25.5	40	8275
2022-02-20 16:54:57	25.3	38.9	8274
2022-02-20 16:53:57	25.1	37.8	8273
2022-02-20 16:52:57	25	36.7	8272
2022-02-20 16:51:57	24.6	35.4	8271
2022-02-20 16:50:57	24.2	36.6	8270
2022-02-20 16:49:57	23.7	38.4	8269
2022-02-20 16:48:57	23.2	38.7	8268
2022-02-20 16:47:57	22.7	39.4	8267
2022-02-20 16:46:57	22.2	40.6	8266
2022-02-20 16:45:57	21.7	40.9	8265
2022-02-20 16:44:57	21.2	42.2	8264
2022-02-20 16:43:57	20.7	42.7	8263
2022-02-20 16:42:57	20.1	44	8262
2022-02-20 16:41:57	19.7	44.5	8261
2022-02-20 16:40:57	19.2	44.5	8260
2022-02-20 16:39:57	19	43.3	8259
2022-02-20 16:38:57	19	40.3	8258
2022-02-20 16:37:57	19.2	38.8	8257
2022-02-20 16:36:57	19.4	37.6	8256
2022-02-20 16:35:57	19.7	36.7	8255
2022-02-20 16:34:57	20	36.1	8254
2022-02-20 16:33:57	20.3	34.9	8253
2022-02-20 16:32:57	20.8	33.6	8252
2022-02-20 16:31:57	21.2	32.9	8251
2022-02-20 16:30:57	21.7	32	8250
2022-02-20 16:29:57	22.2	31.2	8249
2022-02-20 16:28:57	22.8	30.2	8248
2022-02-20 16:27:57	23.2	29.4	8247
2022-02-20 16:26:57	23.7	28.9	8246
2022-02-20 16:25:57	24.2	27.9	8245
2022-02-20 16:24:57	24.7	27.3	8244
2022-02-20 16:23:57	25.2	26.7	8243
2022-02-20 16:22:57	25.7	25.8	8242
2022-02-20 16:21:57	26.2	25.1	8241
2022-02-20 16:20:57	26.8	24.5	8240
2022-02-20 16:19:57	27.3	24.1	8239
2022-02-20 16:18:57	27.8	24.1	8238
2022-02-20 16:17:57	28	24.7	8237
2022-02-20 16:16:57	28.1	25.5	8236
2022-02-20 16:15:57	28	26.2	8235
2022-02-20 16:14:57	28.1	25	8234
2022-02-20 16:13:57	28.1	24.7	8233
2022-02-20 16:12:57	28	25.6	8232
2022-02-20 16:11:57	27.9	25.9	8231
2022-02-20 16:10:57	27.6	26.6	8230
2022-02-20 16:09:57	27.4	26.9	8229
2022-02-20 16:08:57	27.2	26.8	8228
2022-02-20 16:07:57	26.9	28	8227
2022-02-20 16:06:57	26.6	28.3	8226
2022-02-20 16:05:57	26.2	29.2	8225
2022-02-20 16:04:57	25.8	29.6	8224
2022-02-20 16:03:57	25.5	29.7	8223
2022-02-20 16:02:57	25.2	30.1	8222
2022-02-20 16:01:57	24.8	31.2	8221
2022-02-20 16:00:57	24.6	30.2	8220
2022-02-20 15:59:57	24.3	31.6	8219
2022-02-20 15:58:57	23.9	31.9	8218
2022-02-20 15:57:57	23.4	33.1	8217
2022-02-20 15:56:57	22.9	33.7	8216
2022-02-20 15:55:57	22.5	34.7	8215
2022-02-20 15:54:57	21.9	35.7	8214
2022-02-20 15:53:57	21.3	36.4	8213
2022-02-20 15:52:57	20.7	38	8212
2022-02-20 15:51:57	20.1	39.4	8211
2022-02-20 15:50:57	19.5	40.4	8210
2022-02-20 15:49:57	18.9	42	8209
2022-02-20 15:48:57	18.3	44.1	8208
2022-02-20 15:47:57	17.7	44.1	8207
2022-02-20 15:46:57	17.3	44.3	8206
2022-02-20 15:45:57	17.1	43.5	8205
2022-02-20 15:44:57	17.1	41.5	8204
2022-02-20 15:43:57	17.3	41	8203
2022-02-20 15:42:57	17.4	40.5	8202
2022-02-20 15:41:57	17.6	40.5	8201
2022-02-20 15:40:57	17.7	40.2	8200
2022-02-20 15:39:57	17.9	40	8199
2022-02-20 15:38:57	18.1	39.4	8198
2022-02-20 15:37:57	18.3	38.4	8197
2022-02-20 15:36:57	18.5	38.2	8196
2022-02-20 15:35:57	18.7	37.5	8195
2022-02-20 15:34:57	18.9	36.8	8194
2022-02-20 15:33:57	19.2	36.3	8193
2022-02-20 15:32:57	19.4	36	8192
2022-02-20 15:31:57	19.7	35.2	8191
2022-02-20 15:30:57	20	34.9	8190
2022-02-20 15:29:57	20.3	33.9	8189
2022-02-20 15:28:57	20.7	33.3	8188
2022-02-20 15:27:57	21	32.6	8187
2022-02-20 15:26:57	21.4	31.8	8186
2022-02-20 15:25:57	21.8	31.2	8185
2022-02-20 15:24:57	22.2	30.7	8184
2022-02-20 15:23:57	22.7	29.8	8183
2022-02-20 15:22:57	23.2	29.2	8182
2022-02-20 15:21:57	23.7	28.5	8181
2022-02-20 15:20:57	24.2	28	8180
2022-02-20 15:19:57	24.7	26.7	8179
2022-02-20 15:18:57	25.3	26.5	8178
2022-02-20 15:17:57	25.8	26	8177
2022-02-20 15:16:57	26.3	25.3	8176
2022-02-20 15:15:57	26.9	24.8	8175
2022-02-20 15:14:57	27.3	24.6	8174
2022-02-20 15:13:57	27.7	24.3	8173
2022-02-20 15:12:57	27.9	24.8	8172
2022-02-20 15:11:57	27.9	25.6	8171
2022-02-20 15:10:57	27.7	26.6	8170
2022-02-20 15:09:57	27.4	26.5	8169
2022-02-20 15:08:57	27.1	27.2	8168
2022-02-20 15:07:57	26.8	27.9	8167
2022-02-20 15:06:57	26.5	28.2	8166
2022-02-20 15:05:57	26.2	28.7	8165
2022-02-20 15:04:57	25.8	29.2	8164
2022-02-20 15:03:57	25.5	29.7	8163
2022-02-20 15:02:57	25.1	30.1	8162
2022-02-20 15:01:57	24.7	30.9	8161
2022-02-20 15:00:57	24.3	31.7	8160
2022-02-20 14:59:57	23.9	32.3	8159
2022-02-20 14:58:57	23.5	32.7	8158
2022-02-20 14:57:57	23.1	33.3	8157
2022-02-20 14:56:57	22.7	34.2	8156
2022-02-20 14:55:57	22.4	34.6	8155
2022-02-20 14:54:57	22.1	35.5	8154
2022-02-20 14:53:57	21.8	34.2	8153
2022-02-20 14:52:57	21.5	35.7	8152
2022-02-20 14:51:57	20.9	36.5	8151
2022-02-20 14:50:57	20.3	38.9	8150
2022-02-20 14:49:57	19.7	40.7	8149
2022-02-20 14:48:57	19.1	41.9	8148
2022-02-20 14:47:57	18.5	43.7	8147
2022-02-20 14:46:57	17.9	45.6	8146
2022-02-20 14:45:57	17.3	48.1	8145
2022-02-20 14:44:57	16.7	49	8144
2022-02-20 14:43:57	16.1	51.7	8143
2022-02-20 14:42:57	15.5	53.7	8142
2022-02-20 14:41:57	14.9	55.6	8141
2022-02-20 14:40:57	14.3	56.7	8140
2022-02-20 14:39:57	14	55.2	8139
2022-02-20 14:38:57	13.9	53.1	8138
2022-02-20 14:37:57	13.9	53.4	8137
2022-02-20 14:36:57	13.9	53.3	8136
2022-02-20 14:35:57	13.9	53.3	8135
2022-02-20 14:34:57	13.8	53.5	8134
2022-02-20 14:33:57	13.8	53.7	8133
2022-02-20 14:32:57	13.7	53.9	8132
2022-02-20 14:31:57	13.7	53.9	8131
2022-02-20 14:30:57	13.6	53.8	8130
2022-02-20 14:29:57	13.6	54	8129
2022-02-20 14:28:57	13.5	53.9	8128
2022-02-20 14:27:57	13.5	54	8127
2022-02-20 14:26:57	13.4	53.9	8126
2022-02-20 14:25:57	13.4	54.2	8125
2022-02-20 14:24:57	13.4	54.4	8124
2022-02-20 14:23:57	13.3	53.9	8123
2022-02-20 14:22:57	13.3	54.2	8122
2022-02-20 14:21:57	13.4	52.9	8121
2022-02-20 14:20:57	13.5	52	8120
2022-02-20 14:19:57	13.5	53	8119
2022-02-20 14:18:57	13.5	52.5	8118
2022-02-20 14:17:57	13.5	53.3	8117
2022-02-20 14:16:57	13.6	52.5	8116
2022-02-20 14:15:57	13.6	53.4	8115
2022-02-20 14:14:57	13.7	51.9	8114
2022-02-20 14:13:57	13.8	51.8	8113
2022-02-20 14:12:57	14	50.2	8112
2022-02-20 14:11:57	14.2	49.9	8111
2022-02-20 14:10:57	14.5	49.8	8110
2022-02-20 14:09:57	14.9	47.6	8109
2022-02-20 14:08:57	15.2	47.6	8108
2022-02-20 14:07:57	15.8	45.8	8107
2022-02-20 14:06:57	16.4	44.6	8106
2022-02-20 14:05:57	17	45	8105
2022-02-20 14:04:57	17.3	40.9	8104
2022-02-20 14:03:57	17.2	41.6	8103
2022-02-20 14:02:57	17.1	42.1	8102
2022-02-20 14:01:57	16.9	42.7	8101
2022-02-20 14:00:57	16.7	43.9	8100
2022-02-20 13:59:57	16.5	49.9	8099
2022-02-20 13:58:57	16.5	50.9	8098
2022-02-20 13:57:57	16.5	50.3	8097
2022-02-20 13:56:57	16.5	49.3	8096
2022-02-20 13:55:57	16.5	49.4	8095
2022-02-20 13:54:57	16.5	49.5	8094
2022-02-20 13:53:57	16.4	49.1	8093
2022-02-20 13:52:57	16.5	48.2	8092
2022-02-20 13:51:57	16.5	48	8091
2022-02-20 13:50:57	16.5	47.7	8090
2022-02-20 13:49:57	16.5	47.4	8089
2022-02-20 13:48:57	16.5	46.2	8088
2022-02-20 13:47:57	16.6	45.6	8087
2022-02-20 13:46:57	16.7	44.9	8086
2022-02-20 13:45:57	16.7	44.5	8085
2022-02-20 13:44:57	16.9	43.5	8084
2022-02-20 13:43:57	17	42.7	8083
2022-02-20 13:42:57	17.2	41.9	8082
[truncated: 8,082 more rows]

## Sheet: Figure 5D
Real Time	Temperature	RH%	Relative Time
2022-03-13 13:30:57	16.4	29.8	38310
2022-03-13 13:29:57	16.5	29.7	38309
2022-03-13 13:28:57	16.6	29.3	38308
2022-03-13 13:27:57	16.7	29.3	38307
2022-03-13 13:26:57	16.8	29.2	38306
2022-03-13 13:25:57	16.9	28.9	38305
2022-03-13 13:24:57	17.1	28.5	38304
2022-03-13 13:23:57	17.3	28.2	38303
2022-03-13 13:22:57	17.5	27.7	38302
2022-03-13 13:21:57	17.8	27.3	38301
2022-03-13 13:20:57	18.1	27	38300
2022-03-13 13:19:57	18.6	26.4	38299
2022-03-13 13:18:57	19.2	25.7	38298
2022-03-13 13:17:57	19.8	25	38297
2022-03-13 13:16:57	20.4	24.2	38296
2022-03-13 13:15:57	21	23.6	38295
2022-03-13 13:14:57	21.6	23	38294
2022-03-13 13:13:57	22.2	22.7	38293
2022-03-13 13:12:57	22.8	23	38292
2022-03-13 13:11:57	23.2	19.3	38291
2022-03-13 13:10:57	23.2	19.2	38290
2022-03-13 13:09:57	23.2	19.3	38289
2022-03-13 13:08:57	23.2	19.4	38288
2022-03-13 13:07:57	23.2	19.9	38287
2022-03-13 13:06:57	23.1	24.5	38286
2022-03-13 13:05:57	23.3	25.2	38285
2022-03-13 13:04:57	23.4	24.8	38284
2022-03-13 13:03:57	23.6	24.4	38283
2022-03-13 13:02:57	23.8	24	38282
2022-03-13 13:01:57	24	23.5	38281
2022-03-13 13:00:57	24.1	23.4	38280
2022-03-13 12:59:57	24.3	22.9	38279
2022-03-13 12:58:57	24.5	22.4	38278
2022-03-13 12:57:57	24.7	22.1	38277
2022-03-13 12:56:57	24.9	21.9	38276
2022-03-13 12:55:57	25.1	21.7	38275
2022-03-13 12:54:57	25.2	21.5	38274
2022-03-13 12:53:57	25.4	21.1	38273
2022-03-13 12:52:57	25.5	20.9	38272
2022-03-13 12:51:57	25.7	20.6	38271
2022-03-13 12:50:57	25.9	20.2	38270
2022-03-13 12:49:57	26.1	19.9	38269
2022-03-13 12:48:57	26.4	19.5	38268
2022-03-13 12:47:57	26.6	19	38267
2022-03-13 12:46:57	27	18.5	38266
2022-03-13 12:45:57	27.4	18	38265
2022-03-13 12:44:57	28	17.5	38264
2022-03-13 12:43:57	28.6	17	38263
2022-03-13 12:42:57	29.2	16.3	38262
2022-03-13 12:41:57	29.8	16	38261
2022-03-13 12:40:57	30.3	15.6	38260
2022-03-13 12:39:57	30.8	15.2	38259
2022-03-13 12:38:57	31.2	14.8	38258
2022-03-13 12:37:57	31.6	14.1	38257
2022-03-13 12:36:57	32.2	13.7	38256
2022-03-13 12:35:57	32.7	13.5	38255
2022-03-13 12:34:57	33.2	13.4	38254
2022-03-13 12:33:57	33.4	13.6	38253
2022-03-13 12:32:57	33.4	13.9	38252
2022-03-13 12:31:57	33.2	14.3	38251
2022-03-13 12:30:57	33	14.5	38250
2022-03-13 12:29:57	32.7	14.6	38249
2022-03-13 12:28:57	32.5	14.8	38248
2022-03-13 12:27:57	32.2	15	38247
2022-03-13 12:26:57	31.9	15	38246
2022-03-13 12:25:57	31.7	15.2	38245
2022-03-13 12:24:57	31.4	15.4	38244
2022-03-13 12:23:57	31.1	15.8	38243
2022-03-13 12:22:57	30.7	16	38242
2022-03-13 12:21:57	30.4	16.3	38241
2022-03-13 12:20:57	29.9	16.7	38240
2022-03-13 12:19:57	29.5	16.9	38239
2022-03-13 12:18:57	29.1	17.2	38238
2022-03-13 12:17:57	28.6	17.6	38237
2022-03-13 12:16:57	28.2	17.8	38236
2022-03-13 12:15:57	27.7	18.2	38235
2022-03-13 12:14:57	27.2	18.6	38234
2022-03-13 12:13:57	26.6	19	38233
2022-03-13 12:12:57	26	19.4	38232
2022-03-13 12:11:57	25.4	19.9	38231
2022-03-13 12:10:57	24.8	20.3	38230
2022-03-13 12:09:57	24.2	20.9	38229
2022-03-13 12:08:57	23.6	21.7	38228
2022-03-13 12:07:57	23	22.3	38227
2022-03-13 12:06:57	22.4	23.1	38226
2022-03-13 12:05:57	21.8	23.7	38225
2022-03-13 12:04:57	21.2	24.5	38224
2022-03-13 12:03:57	20.6	24.9	38223
2022-03-13 12:02:57	20.1	25.3	38222
2022-03-13 12:01:57	19.7	25.1	38221
2022-03-13 12:00:57	19.6	24.3	38220
2022-03-13 11:59:57	19.7	23.3	38219
2022-03-13 11:58:57	19.9	23	38218
2022-03-13 11:57:57	20.1	22.9	38217
2022-03-13 11:56:57	20.3	22.4	38216
2022-03-13 11:55:57	20.5	22.3	38215
2022-03-13 11:54:57	20.7	22	38214
2022-03-13 11:53:57	21	21.7	38213
2022-03-13 11:52:57	21.3	21.3	38212
2022-03-13 11:51:57	21.6	21	38211
2022-03-13 11:50:57	21.9	20.7	38210
2022-03-13 11:49:57	22.2	20.4	38209
2022-03-13 11:48:57	22.6	20.1	38208
2022-03-13 11:47:57	22.9	19.7	38207
2022-03-13 11:46:57	23.3	19.4	38206
2022-03-13 11:45:57	23.8	19	38205
2022-03-13 11:44:57	24.2	18.8	38204
2022-03-13 11:43:57	24.6	18.4	38203
2022-03-13 11:42:57	25	18.1	38202
2022-03-13 11:41:57	25.5	17.7	38201
2022-03-13 11:40:57	26	17.3	38200
2022-03-13 11:39:57	26.5	16.9	38199
2022-03-13 11:38:57	27	16.5	38198
2022-03-13 11:37:57	27.6	16	38197
2022-03-13 11:36:57	28.2	15.7	38196
2022-03-13 11:35:57	28.8	15.3	38195
2022-03-13 11:34:57	29.4	15	38194
2022-03-13 11:33:57	30	14.7	38193
2022-03-13 11:32:57	30.6	14.4	38192
2022-03-13 11:31:57	31.2	14.2	38191
2022-03-13 11:30:57	31.8	14	38190
2022-03-13 11:29:57	32.3	13.9	38189
2022-03-13 11:28:57	32.6	14	38188
2022-03-13 11:27:57	32.7	14.1	38187
2022-03-13 11:26:57	32.5	14.5	38186
2022-03-13 11:25:57	32.3	14.8	38185
2022-03-13 11:24:57	32	15	38184
2022-03-13 11:23:57	31.8	15.1	38183
2022-03-13 11:22:57	31.5	15.5	38182
2022-03-13 11:21:57	31.2	15.7	38181
2022-03-13 11:20:57	30.8	15.9	38180
2022-03-13 11:19:57	30.5	16.3	38179
2022-03-13 11:18:57	30.1	16.6	38178
2022-03-13 11:17:57	29.8	16.8	38177
2022-03-13 11:16:57	29.4	17.3	38176
2022-03-13 11:15:57	28.9	17.4	38175
2022-03-13 11:14:57	28.5	17.8	38174
2022-03-13 11:13:57	28.1	18.3	38173
2022-03-13 11:12:57	27.5	18.7	38172
2022-03-13 11:11:57	26.9	19.1	38171
2022-03-13 11:10:57	26.3	19.6	38170
2022-03-13 11:09:57	25.7	20	38169
2022-03-13 11:08:57	25.1	20.5	38168
2022-03-13 11:07:57	24.5	21	38167
2022-03-13 11:06:57	23.9	21.7	38166
2022-03-13 11:05:57	23.3	22.3	38165
2022-03-13 11:04:57	22.7	23.1	38164
2022-03-13 11:03:57	22.1	23.7	38163
2022-03-13 11:02:57	21.5	24.5	38162
2022-03-13 11:01:57	20.2	25.7	38161
2022-03-13 11:00:57	19.6	26.3	38160
2022-03-13 10:59:57	19	27.1	38159
2022-03-13 10:58:57	18.4	28.1	38158
2022-03-13 10:57:57	17.8	29.1	38157
2022-03-13 10:56:57	17.2	29.4	38156
2022-03-13 10:55:57	16.8	29.3	38155
2022-03-13 10:54:57	16.6	28.3	38154
2022-03-13 10:53:57	16.6	27.6	38153
2022-03-13 10:52:57	16.6	27.5	38152
2022-03-13 10:51:57	16.6	27.5	38151
2022-03-13 10:50:57	16.7	27.4	38150
2022-03-13 10:49:57	16.7	27.5	38149
2022-03-13 10:48:57	16.7	27.3	38148
2022-03-13 10:47:57	16.7	27.2	38147
2022-03-13 10:46:57	16.8	27.3	38146
2022-03-13 10:45:57	16.8	27.1	38145
2022-03-13 10:44:57	16.8	27	38144
2022-03-13 10:43:57	16.8	27.1	38143
2022-03-13 10:42:57	16.8	26.8	38142
2022-03-13 10:41:57	16.9	26.7	38141
2022-03-13 10:40:57	16.9	26.6	38140
2022-03-13 10:39:57	16.9	26.5	38139
2022-03-13 10:38:57	17	26.5	38138
2022-03-13 10:37:57	17	26.2	38137
2022-03-13 10:36:57	17.1	26.3	38136
2022-03-13 10:35:57	17.1	26.1	38135
2022-03-13 10:34:57	17.2	25.8	38134
2022-03-13 10:33:57	17.3	25.6	38133
2022-03-13 10:32:57	17.5	25.4	38132
2022-03-13 10:31:57	17.6	25.2	38131
2022-03-13 10:30:57	17.8	24.8	38130
2022-03-13 10:29:57	18	24.4	38129
2022-03-13 10:28:57	18.4	24.1	38128
2022-03-13 10:27:57	18.7	23.6	38127
2022-03-13 10:26:57	19.1	23.2	38126
2022-03-13 10:25:57	19.7	22.7	38125
2022-03-13 10:24:57	20.3	22.1	38124
2022-03-13 10:23:57	20.9	21.6	38123
2022-03-13 10:22:57	21.5	21.1	38122
2022-03-13 10:21:57	22.1	20.9	38121
2022-03-13 10:20:57	22.7	21.5	38120
2022-03-13 10:19:57	22.8	18.3	38119
2022-03-13 10:18:57	22.8	18.2	38118
2022-03-13 10:17:57	22.8	18.1	38117
2022-03-13 10:16:57	22.7	18.3	38116
2022-03-13 10:15:57	22.6	18.8	38115
2022-03-13 10:14:57	22.6	23.7	38114
2022-03-13 10:13:57	22.7	23.6	38113
2022-03-13 10:12:57	22.8	23.3	38112
2022-03-13 10:11:57	22.9	22.8	38111
2022-03-13 10:10:57	23	22.6	38110
2022-03-13 10:09:57	23.1	22.2	38109
2022-03-13 10:08:57	23.2	22.1	38108
2022-03-13 10:07:57	23.4	21.6	38107
2022-03-13 10:06:57	23.5	21.3	38106
2022-03-13 10:05:57	23.7	21.3	38105
2022-03-13 10:04:57	23.8	20.9	38104
2022-03-13 10:03:57	24	20.7	38103
2022-03-13 10:02:57	24.1	20.6	38102
2022-03-13 10:01:57	24.3	20.3	38101
2022-03-13 10:00:57	24.5	20.1	38100
2022-03-13 09:59:57	24.7	19.6	38099
2022-03-13 09:58:57	24.9	19.3	38098
2022-03-13 09:57:57	25.2	19	38097
2022-03-13 09:56:57	25.4	18.7	38096
2022-03-13 09:55:57	25.7	18.5	38095
2022-03-13 09:54:57	26.1	18	38094
2022-03-13 09:53:57	26.6	17.6	38093
2022-03-13 09:52:57	27.2	17.2	38092
2022-03-13 09:51:57	27.8	16.6	38091
2022-03-13 09:50:57	28.4	16.2	38090
2022-03-13 09:49:57	29	15.8	38089
2022-03-13 09:48:57	29.5	15.5	38088
2022-03-13 09:47:57	29.9	15.1	38087
2022-03-13 09:46:57	30.3	14.7	38086
2022-03-13 09:45:57	30.7	13.9	38085
2022-03-13 09:44:57	31.3	13.5	38084
2022-03-13 09:43:57	31.8	13.3	38083
2022-03-13 09:42:57	32.3	13.3	38082
2022-03-13 09:41:57	32.5	13.5	38081
2022-03-13 09:40:57	32.5	13.8	38080
2022-03-13 09:39:57	32.3	14.2	38079
2022-03-13 09:38:57	32.1	14.3	38078
2022-03-13 09:37:57	31.9	14.3	38077
2022-03-13 09:36:57	31.7	14.6	38076
2022-03-13 09:35:57	31.4	14.8	38075
2022-03-13 09:34:57	31.1	15	38074
2022-03-13 09:33:57	30.8	15.2	38073
2022-03-13 09:32:57	30.5	15.4	38072
2022-03-13 09:31:57	30.2	15.7	38071
2022-03-13 09:30:57	29.9	15.9	38070
2022-03-13 09:29:57	29.5	16.1	38069
2022-03-13 09:28:57	29.1	16.3	38068
2022-03-13 09:27:57	28.7	16.5	38067
2022-03-13 09:26:57	28.3	16.7	38066
2022-03-13 09:25:57	28	17	38065
2022-03-13 09:24:57	27.5	17.4	38064
2022-03-13 09:23:57	27.1	17.7	38063
2022-03-13 09:22:57	26.6	17.9	38062
2022-03-13 09:21:57	26.1	18.3	38061
2022-03-13 09:20:57	25.6	18.6	38060
2022-03-13 09:19:57	25.1	19.2	38059
2022-03-13 09:18:57	24.5	19.6	38058
2022-03-13 09:17:57	23.9	20.3	38057
2022-03-13 09:16:57	23.3	20.8	38056
2022-03-13 09:15:57	22.7	21.4	38055
2022-03-13 09:14:57	22.1	22	38054
2022-03-13 09:13:57	21.5	22.6	38053
2022-03-13 09:12:57	20.9	23.4	38052
2022-03-13 09:11:57	20.4	23.8	38051
2022-03-13 09:10:57	20	24.2	38050
2022-03-13 09:09:57	19.7	23.8	38049
2022-03-13 09:08:57	19.7	22.7	38048
2022-03-13 09:07:57	19.9	22	38047
2022-03-13 09:06:57	20.1	21.9	38046
2022-03-13 09:05:57	20.3	21.6	38045
2022-03-13 09:04:57	20.5	21.3	38044
2022-03-13 09:03:57	20.8	21.1	38043
2022-03-13 09:02:57	21.1	20.9	38042
2022-03-13 09:01:57	21.4	20.4	38041
2022-03-13 09:00:57	21.7	20.2	38040
2022-03-13 08:59:57	22	19.9	38039
2022-03-13 08:58:57	22.3	19.5	38038
2022-03-13 08:57:57	22.7	19.1	38037
2022-03-13 08:56:57	23.1	18.8	38036
2022-03-13 08:55:57	23.5	18.4	38035
2022-03-13 08:54:57	23.9	18.1	38034
2022-03-13 08:53:57	24.4	17.7	38033
2022-03-13 08:52:57	24.8	17.3	38032
2022-03-13 08:51:57	25.3	16.9	38031
2022-03-13 08:50:57	25.8	16.5	38030
2022-03-13 08:49:57	26.4	16	38029
2022-03-13 08:48:57	27	15.7	38028
2022-03-13 08:47:57	27.6	15.2	38027
2022-03-13 08:46:57	28.2	14.9	38026
2022-03-13 08:45:57	28.8	14.4	38025
2022-03-13 08:44:57	29.4	14.1	38024
2022-03-13 08:43:57	30.7	13.8	38023
2022-03-13 08:42:57	31.3	13.4	38022
2022-03-13 08:41:57	31.9	13	38021
2022-03-13 08:40:57	32.5	12.8	38020
2022-03-13 08:39:57	33.1	12.5	38019
2022-03-13 08:38:57	33.7	12.2	38018
2022-03-13 08:37:57	34.2	12.2	38017
2022-03-13 08:36:57	34.6	12.2	38016
2022-03-13 08:35:57	34.8	12.3	38015
2022-03-13 08:34:57	34.8	12.7	38014
2022-03-13 08:33:57	34.7	12.8	38013
2022-03-13 08:32:57	34.6	12.9	38012
2022-03-13 08:31:57	34.6	12.9	38011
2022-03-13 08:30:57	34.5	13	38010
2022-03-13 08:29:57	34.4	13	38009
2022-03-13 08:28:57	34.3	13.2	38008
2022-03-13 08:27:57	34.2	13.3	38007
2022-03-13 08:26:57	34	13.5	38006
2022-03-13 08:25:57	33.6	13.7	38005
2022-03-13 08:24:57	33.3	14	38004
2022-03-13 08:23:57	33	14.2	38003
2022-03-13 08:22:57	32.6	14.4	38002
2022-03-13 08:21:57	32.3	14.6	38001
2022-03-13 08:20:57	31.8	15	38000
2022-03-13 08:19:57	31.2	15.3	37999
2022-03-13 08:18:57	30.6	15.6	37998
2022-03-13 08:17:57	30	16.1	37997
2022-03-13 08:16:57	29.4	16.3	37996
2022-03-13 08:15:57	28.8	16.7	37995
2022-03-13 08:14:57	28.2	17.1	37994
2022-03-13 08:13:57	27.6	17.4	37993
2022-03-13 08:12:57	27	17.9	37992
2022-03-13 08:11:57	26.4	18.6	37991
2022-03-13 08:10:57	25.8	19	37990
2022-03-13 08:09:57	25.2	19.6	37989
2022-03-13 08:08:57	24.6	20.2	37988
2022-03-13 08:07:57	24	20.9	37987
2022-03-13 08:06:57	23.4	21.4	37986
2022-03-13 08:05:57	22.8	22.1	37985
2022-03-13 08:04:57	22.3	22.1	37984
2022-03-13 08:03:57	21.8	22	37983
2022-03-13 08:02:57	21.6	21.1	37982
2022-03-13 08:01:57	21.7	20.8	37981
2022-03-13 08:00:57	21.8	21	37980
2022-03-13 07:59:57	21.9	20.8	37979
2022-03-13 07:58:57	21.9	20.9	37978
2022-03-13 07:57:57	21.9	20.7	37977
2022-03-13 07:56:57	22	20.8	37976
2022-03-13 07:55:57	22.1	20.8	37975
2022-03-13 07:54:57	22.2	20.7	37974
2022-03-13 07:53:57	22.3	20.4	37973
2022-03-13 07:52:57	22.5	20.1	37972
2022-03-13 07:51:57	22.6	19.9	37971
2022-03-13 07:50:57	22.8	19.7	37970
2022-03-13 07:49:57	23	19.5	37969
2022-03-13 07:48:57	23.1	19.4	37968
2022-03-13 07:47:57	23.3	19.3	37967
2022-03-13 07:46:57	23.4	19.2	37966
2022-03-13 07:45:57	23.6	19.2	37965
2022-03-13 07:44:57	23.8	18.9	37964
2022-03-13 07:43:57	24	18.7	37963
2022-03-13 07:42:57	24.3	18.4	37962
2022-03-13 07:41:57	24.5	18.2	37961
2022-03-13 07:40:57	24.8	18	37960
2022-03-13 07:39:57	25.2	17.8	37959
2022-03-13 07:38:57	25.6	17.3	37958
2022-03-13 07:37:57	25.9	17.1	37957
2022-03-13 07:36:57	26.4	16.7	37956
2022-03-13 07:35:57	26.8	16.2	37955
2022-03-13 07:34:57	27.2	16.2	37954
2022-03-13 07:33:57	27.6	15.9	37953
2022-03-13 07:32:57	28	15.9	37952
2022-03-13 07:31:57	28.3	16.4	37951
2022-03-13 07:30:57	28	17.6	37950
2022-03-13 07:29:57	27.4	21.6	37949
2022-03-13 07:28:57	26.1	26.1	37948
2022-03-13 07:27:57	25.5	24.1	37947
2022-03-13 07:26:57	25	23.6	37946
2022-03-13 07:25:57	24.6	23.3	37945
2022-03-13 07:24:57	24.2	22.8	37944
2022-03-13 07:23:57	23.6	22	37943
2022-03-13 07:22:57	22.3	23.9	37942
2022-03-13 07:21:57	21.7	24.5	37941
2022-03-13 07:20:57	21.1	25.1	37940
2022-03-13 07:19:57	20.5	25.6	37939
2022-03-13 07:18:57	19.9	26.2	37938
2022-03-13 07:17:57	19.3	27	37937
2022-03-13 07:16:57	18.7	27.6	37936
2022-03-13 07:15:57	18.1	27.9	37935
2022-03-13 07:14:57	17.7	28	37934
2022-03-13 07:13:57	17.3	27.5	37933
2022-03-13 07:12:57	17.2	25.9	37932
2022-03-13 07:11:57	17.3	23.8	37931
2022-03-13 07:10:57	17.6	23.4	37930
2022-03-13 07:09:57	17.8	22.9	37929
2022-03-13 07:08:57	18.1	22.6	37928
2022-03-13 07:07:57	18.5	22.2	37927
2022-03-13 07:06:57	18.8	21.8	37926
2022-03-13 07:05:57	19.2	21.3	37925
2022-03-13 07:04:57	19.6	20.8	37924
2022-03-13 07:03:57	20.1	20.2	37923
2022-03-13 07:02:57	20.6	19.7	37922
2022-03-13 07:01:57	21.2	19.3	37921
2022-03-13 07:00:57	21.8	18.8	37920
2022-03-13 06:59:57	22.3	18.4	37919
2022-03-13 06:58:57	22.8	18	37918
2022-03-13 06:57:57	23.3	17.7	37917
2022-03-13 06:56:57	23.8	17.1	37916
2022-03-13 06:55:57	24.2	16.4	37915
2022-03-13 06:54:57	24.7	15.7	37914
2022-03-13 06:53:57	25.3	15	37913
2022-03-13 06:52:57	25.9	14.6	37912
2022-03-13 06:51:57	26.5	14.6	37911
2022-03-13 06:50:57	26.9	14.6	37910
2022-03-13 06:49:57	27.1	14.8	37909
2022-03-13 06:48:57	27	15.3	37908
2022-03-13 06:47:57	26.8	15.7	37907
2022-03-13 06:46:57	26.5	15.9	37906
2022-03-13 06:45:57	26.3	16.1	37905
2022-03-13 06:44:57	26	16.4	37904
2022-03-13 06:43:57	25.7	16.6	37903
2022-03-13 06:42:57	25.4	16.8	37902
2022-03-13 06:41:57	25.1	17.1	37901
2022-03-13 06:40:57	24.8	17.3	37900
2022-03-13 06:39:57	24.4	17.6	37899
2022-03-13 06:38:57	24.1	18	37898
2022-03-13 06:37:57	23.7	18.2	37897
2022-03-13 06:36:57	23.3	18.5	37896
2022-03-13 06:35:57	22.9	19.1	37895
2022-03-13 06:34:57	22.4	19.4	37894
2022-03-13 06:33:57	21.8	19.7	37893
2022-03-13 06:32:57	21.2	20.3	37892
2022-03-13 06:31:57	20.6	20.7	37891
2022-03-13 06:30:57	20	21.4	37890
2022-03-13 06:29:57	19.4	21.7	37889
2022-03-13 06:28:57	18.8	22.4	37888
2022-03-13 06:27:57	18.2	23.1	37887
2022-03-13 06:26:57	17.6	23.7	37886
2022-03-13 06:25:57	17	24.6	37885
2022-03-13 06:24:57	16.4	25.2	37884
2022-03-13 06:23:57	15.8	26.1	37883
2022-03-13 06:22:57	15.2	27.1	37882
2022-03-13 06:21:57	14.6	27.9	37881
2022-03-13 06:20:57	14	28.8	37880
2022-03-13 06:19:57	13.4	29.5	37879
2022-03-13 06:18:57	12.9	29.6	37878
2022-03-13 06:17:57	12.6	28.9	37877
2022-03-13 06:16:57	12.6	27.1	37876
2022-03-13 06:15:57	12.8	26.3	37875
2022-03-13 06:14:57	13	26.2	37874
2022-03-13 06:13:57	13.3	25.7	37873
2022-03-13 06:12:57	13.5	25.2	37872
2022-03-13 06:11:57	13.8	25	37871
2022-03-13 06:10:57	14.1	24.6	37870
2022-03-13 06:09:57	14.3	24.3	37869
2022-03-13 06:08:57	14.6	23.9	37868
2022-03-13 06:07:57	15	23.4	37867
2022-03-13 06:06:57	15.3	22.9	37866
2022-03-13 06:05:57	15.6	22.6	37865
2022-03-13 06:04:57	16	22.2	37864
2022-03-13 06:03:57	16.4	21.7	37863
2022-03-13 06:02:57	16.8	21.3	37862
2022-03-13 06:01:57	17.2	20.9	37861
2022-03-13 06:00:57	17.8	20.5	37860
2022-03-13 05:59:57	18.4	20	37859
2022-03-13 05:58:57	19	19.6	37858
2022-03-13 05:57:57	19.6	19	37857
2022-03-13 05:56:57	20.2	18.5	37856
2022-03-13 05:55:57	20.8	18.1	37855
2022-03-13 05:54:57	21.4	17.7	37854
2022-03-13 05:53:57	22	17.2	37853
2022-03-13 05:52:57	22.6	16.7	37852
2022-03-13 05:51:57	23.2	16.4	37851
2022-03-13 05:50:57	23.8	15.9	37850
2022-03-13 05:49:57	24.4	15.6	37849
2022-03-13 05:48:57	25	15.2	37848
2022-03-13 05:47:57	25.6	14.8	37847
2022-03-13 05:46:57	26.2	14.7	37846
2022-03-13 05:45:57	26.7	14.6	37845
2022-03-13 05:44:57	27	14.8	37844
2022-03-13 05:43:57	27.1	15.2	37843
2022-03-13 05:42:57	26.9	15.7	37842
2022-03-13 05:41:57	26.7	15.8	37841
2022-03-13 05:40:57	26.5	16	37840
2022-03-13 05:39:57	26.2	16.3	37839
2022-03-13 05:38:57	26	16.5	37838
2022-03-13 05:37:57	25.7	16.7	37837
2022-03-13 05:36:57	25.4	16.9	37836
2022-03-13 05:35:57	25.1	17.3	37835
2022-03-13 05:34:57	24.8	17.5	37834
2022-03-13 05:33:57	24.4	17.8	37833
2022-03-13 05:32:57	24.1	18.1	37832
2022-03-13 05:31:57	23.7	18.4	37831
2022-03-13 05:30:57	23.3	18.9	37830
2022-03-13 05:29:57	22.8	19.3	37829
2022-03-13 05:28:57	22.3	19.6	37828
2022-03-13 05:27:57	21.9	20	37827
2022-03-13 05:26:57	21.3	20.6	37826
2022-03-13 05:25:57	20.7	21.1	37825
2022-03-13 05:24:57	20.1	21.6	37824
2022-03-13 05:23:57	19.5	22.2	37823
2022-03-13 05:22:57	18.9	23.1	37822
2022-03-13 05:21:57	18.3	23.7	37821
2022-03-13 05:20:57	17.7	24.6	37820
2022-03-13 05:19:57	17.1	25.3	37819
2022-03-13 05:18:57	15.8	26.1	37818
2022-03-13 05:17:57	15.2	27	37817
2022-03-13 05:16:57	14.6	28.2	37816
2022-03-13 05:15:57	14	29.3	37815
2022-03-13 05:14:57	13.4	30.3	37814
2022-03-13 05:13:57	12.8	30.9	37813
2022-03-13 05:12:57	12.3	31.2	37812
2022-03-13 05:11:57	12	30.2	37811
2022-03-13 05:10:57	12	28.6	37810
2022-03-13 05:09:57	12.1	28.2	37809
2022-03-13 05:08:57	12.3	27.9	37808
2022-03-13 05:07:57	12.4	27.7	37807
2022-03-13 05:06:57	12.6	27.6	37806
2022-03-13 05:05:57	12.8	27.1	37805
2022-03-13 05:04:57	13	27	37804
2022-03-13 05:03:57	13.2	26.7	37803
2022-03-13 05:02:57	13.4	26.4	37802
2022-03-13 05:01:57	13.6	26.2	37801
2022-03-13 05:00:57	13.8	25.8	37800
2022-03-13 04:59:57	14.1	25.6	37799
2022-03-13 04:58:57	14.4	25.1	37798
2022-03-13 04:57:57	14.7	24.7	37797
2022-03-13 04:56:57	15	24.3	37796
2022-03-13 04:55:57	15.4	23.9	37795
2022-03-13 04:54:57	15.7	23.4	37794
2022-03-13 04:53:57	16.1	23.1	37793
2022-03-13 04:52:57	16.7	22.5	37792
2022-03-13 04:51:57	17.3	22.1	37791
2022-03-13 04:50:57	17.9	21.5	37790
2022-03-13 04:49:57	18.5	20.8	37789
2022-03-13 04:48:57	19.1	20.4	37788
2022-03-13 04:47:57	19.7	19.9	37787
2022-03-13 04:46:57	20.3	19.5	37786
2022-03-13 04:45:57	21.6	19	37785
2022-03-13 04:44:57	22.2	18.8	37784
2022-03-13 04:43:57	22.8	18.4	37783
2022-03-13 04:42:57	23.4	18	37782
2022-03-13 04:41:57	24	17.9	37781
2022-03-13 04:40:57	24.6	17.8	37780
2022-03-13 04:39:57	25.1	17.9	37779
2022-03-13 04:38:57	25.5	18.6	37778
2022-03-13 04:37:57	25.4	21.5	37777
2022-03-13 04:36:57	24.9	22.7	37776
2022-03-13 04:35:57	24.4	23.2	37775
2022-03-13 04:34:57	23.9	23.8	37774
2022-03-13 04:33:57	23.4	24.3	37773
2022-03-13 04:32:57	22.8	24.6	37772
2022-03-13 04:31:57	22.2	25.1	37771
2022-03-13 04:30:57	21.6	25.8	37770
2022-03-13 04:29:57	21	26.4	37769
2022-03-13 04:28:57	20.5	27	37768
2022-03-13 04:27:57	19.9	27.5	37767
2022-03-13 04:26:57	19.3	27.8	37766
2022-03-13 04:25:57	18.8	28.2	37765
2022-03-13 04:24:57	18.4	27.8	37764
2022-03-13 04:23:57	18.2	26.6	37763
2022-03-13 04:22:57	18.3	24.5	37762
2022-03-13 04:21:57	18.6	23.6	37761
2022-03-13 04:20:57	19	23.1	37760
2022-03-13 04:19:57	19.3	22.6	37759
2022-03-13 04:18:57	19.8	22.1	37758
2022-03-13 04:17:57	20.2	21.6	37757
2022-03-13 04:16:57	20.7	21	37756
2022-03-13 04:15:57	21.2	20.5	37755
2022-03-13 04:14:57	21.8	20	37754
2022-03-13 04:13:57	22.4	19.5	37753
2022-03-13 04:12:57	22.9	19.1	37752
2022-03-13 04:11:57	23.4	18.7	37751
2022-03-13 04:10:57	24	18.3	37750
2022-03-13 04:09:57	24.5	17.8	37749
2022-03-13 04:08:57	24.9	17.1	37748
2022-03-13 04:07:57	25.5	16.3	37747
2022-03-13 04:06:57	26.1	15.7	37746
2022-03-13 04:05:57	26.7	15.4	37745
2022-03-13 04:04:57	27.2	15.3	37744
2022-03-13 04:03:57	27.6	15.4	37743
2022-03-13 04:02:57	27.7	15.7	37742
2022-03-13 04:01:57	27.6	16.4	37741
2022-03-13 04:00:57	27.4	16.6	37740
2022-03-13 03:59:57	27.1	16.8	37739
2022-03-13 03:58:57	26.8	17	37738
2022-03-13 03:57:57	26.5	17.3	37737
2022-03-13 03:56:57	26.2	17.6	37736
2022-03-13 03:55:57	25.9	17.8	37735
2022-03-13 03:54:57	25.6	18	37734
2022-03-13 03:53:57	25.3	18.5	37733
2022-03-13 03:52:57	24.9	18.7	37732
2022-03-13 03:51:57	24.5	19	37731
2022-03-13 03:50:57	24.1	19.5	37730
2022-03-13 03:49:57	23.7	19.8	37729
2022-03-13 03:48:57	23.2	20.2	37728
2022-03-13 03:47:57	22.7	20.7	37727
2022-03-13 03:46:57	22.3	21.2	37726
2022-03-13 03:45:57	21.7	21.6	37725
2022-03-13 03:44:57	21.2	22.2	37724
2022-03-13 03:43:57	20.6	22.7	37723
2022-03-13 03:42:57	20	23.4	37722
2022-03-13 03:41:57	19.4	24.2	37721
2022-03-13 03:40:57	18.8	24.9	37720
2022-03-13 03:39:57	18.2	25.7	37719
2022-03-13 03:38:57	16.9	26.5	37718
2022-03-13 03:37:57	16.3	27.3	37717
2022-03-13 03:36:57	15.7	28.1	37716
2022-03-13 03:35:57	15.1	29.1	37715
2022-03-13 03:34:57	14.5	30.2	37714
2022-03-13 03:33:57	13.9	31	37713
2022-03-13 03:32:57	13.3	31.7	37712
2022-03-13 03:31:57	12.9	31.5	37711
2022-03-13 03:30:57	12.6	30.4	37710
2022-03-13 03:29:57	12.7	28.7	37709
2022-03-13 03:28:57	12.9	28.1	37708
2022-03-13 03:27:57	13.1	28	37707
2022-03-13 03:26:57	13.3	27.5	37706
2022-03-13 03:25:57	13.5	27.2	37705
2022-03-13 03:24:57	13.8	26.9	37704
2022-03-13 03:23:57	14	26.6	37703
2022-03-13 03:22:57	14.3	26.2	37702
2022-03-13 03:21:57	14.6	25.7	37701
2022-03-13 03:20:57	14.9	25.3	37700
2022-03-13 03:19:57	15.2	24.9	37699
2022-03-13 03:18:57	15.6	24.5	37698
2022-03-13 03:17:58	15.9	24.1	37697
2022-03-13 03:16:57	16.3	23.6	37696
2022-03-13 03:15:57	16.7	23.3	37695
2022-03-13 03:14:57	17.1	22.7	37694
2022-03-13 03:13:57	17.7	22.1	37693
2022-03-13 03:12:57	18.3	21.8	37692
2022-03-13 03:11:57	18.8	21.3	37691
2022-03-13 03:10:57	19.4	20.9	37690
2022-03-13 03:09:57	20	20.2	37689
2022-03-13 03:08:57	20.6	19.7	37688
2022-03-13 03:07:57	21.2	19.3	37687
2022-03-13 03:06:57	21.8	18.8	37686
2022-03-13 03:05:57	22.4	18.3	37685
2022-03-13 03:04:57	23	17.9	37684
2022-03-13 03:03:57	23.6	17.6	37683
2022-03-13 03:02:57	24.2	17.1	37682
2022-03-13 03:01:57	24.8	16.7	37681
2022-03-13 03:00:57	25.4	16.4	37680
2022-03-13 02:59:57	25.9	16.2	37679
2022-03-13 02:58:57	26.4	16.3	37678
2022-03-13 02:57:57	26.7	16.5	37677
2022-03-13 02:56:57	26.6	17.1	37676
2022-03-13 02:55:57	26.5	17.6	37675
2022-03-13 02:54:57	26.2	17.9	37674
2022-03-13 02:53:57	25.9	18.1	37673
2022-03-13 02:52:57	25.6	18.4	37672
2022-03-13 02:51:57	25.3	18.8	37671
2022-03-13 02:50:57	25	19.1	37670
2022-03-13 02:49:57	24.7	19.4	37669
2022-03-13 02:48:57	24.3	19.6	37668
2022-03-13 02:47:57	23.9	20	37667
2022-03-13 02:46:57	23.5	20.5	37666
2022-03-13 02:45:57	23.1	20.9	37665
2022-03-13 02:44:57	22.7	21.3	37664
2022-03-13 02:43:57	22.1	21.8	37663
2022-03-13 02:42:57	21.5	22.4	37662
2022-03-13 02:41:57	20.9	22.7	37661
2022-03-13 02:40:57	20.3	23.5	37660
2022-03-13 02:39:57	19.7	24.3	37659
2022-03-13 02:38:57	19.1	24.9	37658
2022-03-13 02:37:57	18.5	25.6	37657
2022-03-13 02:36:57	17.9	26.5	37656
2022-03-13 02:35:57	17.3	27.5	37655
2022-03-13 02:34:57	16.7	28.8	37654
2022-03-13 02:33:57	16.1	29.9	37653
2022-03-13 02:32:57	14.8	30.9	37652
2022-03-13 02:31:57	14.2	32.1	37651
2022-03-13 02:30:57	13.6	33.7	37650
2022-03-13 02:29:57	13	35.3	37649
2022-03-13 02:28:57	11.7	36.8	37648
2022-03-13 02:27:57	11.1	38.3	37647
2022-03-13 02:26:57	10.5	39	37646
2022-03-13 02:25:57	10	39.3	37645
2022-03-13 02:24:57	9.6	37.5	37644
2022-03-13 02:23:57	9.6	35.7	37643
2022-03-13 02:22:57	9.6	35.8	37642
2022-03-13 02:21:57	9.7	35.7	37641
2022-03-13 02:20:57	9.7	35.7	37640
2022-03-13 02:19:57	9.7	35.5	37639
2022-03-13 02:18:57	9.8	35.5	37638
2022-03-13 02:17:57	9.8	35.3	37637
2022-03-13 02:16:57	9.8	35.3	37636
2022-03-13 02:15:57	9.9	35.2	37635
2022-03-13 02:14:57	9.9	35.2	37634
2022-03-13 02:13:57	9.9	34.8	37633
2022-03-13 02:12:57	10	35.1	37632
2022-03-13 02:11:57	10	34.9	37631
2022-03-13 02:10:57	10	34.8	37630
2022-03-13 02:09:57	10.1	34.5	37629
2022-03-13 02:08:57	10.2	34.6	37628
2022-03-13 02:07:57	10.3	34.1	37627
2022-03-13 02:06:57	10.4	34	37626
2022-03-13 02:05:57	10.6	33.6	37625
2022-03-13 02:04:57	10.7	33.6	37624
2022-03-13 02:03:57	10.9	33.1	37623
2022-03-13 02:02:57	11	33.3	37622
2022-03-13 02:01:57	11.2	32.9	37621
2022-03-13 02:00:57	11.4	32.5	37620
2022-03-13 01:59:57	11.7	31.8	37619
2022-03-13 01:58:57	12	31.2	37618
2022-03-13 01:57:57	12.4	30.5	37617
2022-03-13 01:56:57	12.9	29.9	37616
2022-03-13 01:55:57	13.3	29.7	37615
2022-03-13 01:54:57	13.7	29	37614
2022-03-13 01:53:57	14.3	28.6	37613
2022-03-13 01:52:57	14.8	28	37612
2022-03-13 01:51:57	15.4	27.8	37611
2022-03-13 01:50:57	15.9	28	37610
2022-03-13 01:49:57	16.2	23.2	37609
2022-03-13 01:48:57	16.2	23.3	37608
2022-03-13 01:47:57	16.2	23.4	37607
2022-03-13 01:46:57	16.2	23.2	37606
2022-03-13 01:45:57	16.2	24	37605
2022-03-13 01:44:57	16.1	29.2	37604
2022-03-13 01:43:57	16.2	30.3	37603
2022-03-13 01:42:57	16.3	29.8	37602
2022-03-13 01:41:57	16.4	29.6	37601
2022-03-13 01:40:57	16.5	29.1	37600
2022-03-13 01:39:57	16.7	28.6	37599
2022-03-13 01:38:57	16.8	28.3	37598
2022-03-13 01:37:57	16.9	28.1	37597
2022-03-13 01:36:57	17.1	27.7	37596
2022-03-13 01:35:57	17.3	27.2	37595
2022-03-13 01:34:57	17.5	26.9	37594
2022-03-13 01:33:57	17.7	26.2	37593
2022-03-13 01:32:57	17.9	25.8	37592
2022-03-13 01:31:57	18.2	25.2	37591
2022-03-13 01:30:57	18.5	24.9	37590
2022-03-13 01:29:57	18.8	24.4	37589
2022-03-13 01:28:57	19.1	24	37588
2022-03-13 01:27:57	19.5	23.4	37587
2022-03-13 01:26:57	20	22.9	37586
2022-03-13 01:25:57	20.4	22.3	37585
2022-03-13 01:24:57	20.9	21.7	37584
2022-03-13 01:23:57	21.4	21.3	37583
2022-03-13 01:22:57	22	20.7	37582
2022-03-13 01:21:57	22.7	20	37581
2022-03-13 01:20:57	23.2	19.7	37580
2022-03-13 01:19:57	23.7	19.2	37579
2022-03-13 01:18:57	24.2	18.8	37578
2022-03-13 01:17:57	24.7	18.3	37577
2022-03-13 01:16:57	25.2	17.6	37576
2022-03-13 01:15:57	25.7	16.8	37575
2022-03-13 01:14:57	26.3	16.2	37574
2022-03-13 01:13:57	26.9	15.9	37573
2022-03-13 01:12:57	27.4	15.8	37572
2022-03-13 01:11:57	27.8	16	37571
2022-03-13 01:10:57	27.9	16.4	37570
2022-03-13 01:09:57	27.7	17	37569
2022-03-13 01:08:57	27.5	17.2	37568
2022-03-13 01:07:57	27.2	17.5	37567
2022-03-13 01:06:57	27	17.8	37566
2022-03-13 01:05:57	26.7	17.9	37565
2022-03-13 01:04:57	26.4	18.2	37564
2022-03-13 01:03:57	26.1	18.5	37563
2022-03-13 01:02:57	25.7	18.7	37562
2022-03-13 01:01:57	25.3	19.2	37561
2022-03-13 01:00:57	25	19.5	37560
2022-03-13 00:59:57	24.6	19.9	37559
2022-03-13 00:58:57	24.2	20.3	37558
2022-03-13 00:57:57	23.7	20.5	37557
2022-03-13 00:56:57	23.1	21.1	37556
2022-03-13 00:55:57	22.5	21.5	37555
2022-03-13 00:54:57	21.9	22	37554
2022-03-13 00:53:57	21.3	22.6	37553
2022-03-13 00:52:57	20.7	23	37552
2022-03-13 00:51:57	20.1	23.8	37551
2022-03-13 00:50:57	19.5	24.5	37550
2022-03-13 00:49:57	18.9	25	37549
2022-03-13 00:48:57	18.3	25.8	37548
2022-03-13 00:47:57	17.7	26.7	37547
2022-03-13 00:46:57	17.1	27.6	37546
2022-03-13 00:45:57	16.5	28.4	37545
2022-03-13 00:44:57	15.9	29.5	37544
2022-03-13 00:43:57	15.3	30.3	37543
2022-03-13 00:42:57	14.7	31.5	37542
2022-03-13 00:41:57	14.1	32.3	37541
2022-03-13 00:40:57	13.5	32.7	37540
2022-03-13 00:39:57	13.1	32.6	37539
2022-03-13 00:38:57	13	31.3	37538
2022-03-13 00:37:57	13.1	29.6	37537
2022-03-13 00:36:57	13.2	29.2	37536
2022-03-13 00:35:57	13.5	28.8	37535
2022-03-13 00:34:57	13.7	28.4	37534
2022-03-13 00:33:57	14	28	37533
2022-03-13 00:32:57	14.2	27.8	37532
2022-03-13 00:31:57	14.5	27.1	37531
2022-03-13 00:30:57	14.8	26.8	37530
2022-03-13 00:29:57	15.1	26.4	37529
2022-03-13 00:28:57	15.4	26	37528
2022-03-13 00:27:57	15.7	25.4	37527
2022-03-13 00:26:57	16.1	25	37526
2022-03-13 00:25:57	16.5	24.6	37525
2022-03-13 00:24:57	16.9	24.2	37524
2022-03-13 00:23:57	17.3	23.6	37523
2022-03-13 00:22:57	17.7	23.1	37522
2022-03-13 00:21:57	18.3	22.6	37521
2022-03-13 00:20:57	18.9	22	37520
2022-03-13 00:19:57	19.5	21.5	37519
2022-03-13 00:18:57	20.1	21	37518
2022-03-13 00:17:57	20.7	20.6	37517
2022-03-13 00:16:57	21.3	20.1	37516
2022-03-13 00:15:57	21.9	19.6	37515
2022-03-13 00:14:57	22.5	19	37514
2022-03-13 00:13:57	23.1	18.6	37513
2022-03-13 00:12:57	23.7	18.1	37512
2022-03-13 00:11:57	24.3	17.6	37511
2022-03-13 00:10:57	24.9	17.3	37510
2022-03-13 00:09:57	25.5	16.9	37509
2022-03-13 00:08:57	26.1	16.7	37508
2022-03-13 00:07:57	26.7	16.6	37507
2022-03-13 00:06:57	27.1	16.6	37506
2022-03-13 00:05:57	27.3	17.1	37505
2022-03-13 00:04:57	27.2	17.7	37504
2022-03-13 00:03:57	26.8	18.1	37503
2022-03-13 00:02:57	26.6	18.4	37502
2022-03-13 00:01:57	26.3	18.7	37501
2022-03-13 00:00:57	26	18.9	37500
2022-03-12 23:59:57	25.7	19.2	37499
2022-03-12 23:58:57	25.3	19.5	37498
2022-03-12 23:57:57	25	19.9	37497
2022-03-12 23:56:57	24.6	20.2	37496
2022-03-12 23:55:57	24.2	20.7	37495
2022-03-12 23:54:57	23.8	21.1	37494
2022-03-12 23:53:57	23.4	21.4	37493
2022-03-12 23:52:57	22.8	21.9	37492
2022-03-12 23:51:57	22.2	22.7	37491
2022-03-12 23:50:57	21.6	23.2	37490
2022-03-12 23:49:57	21	23.7	37489
2022-03-12 23:48:57	20.4	24.5	37488
2022-03-12 23:47:57	19.8	25.1	37487
2022-03-12 23:46:57	19.2	25.9	37486
2022-03-12 23:45:57	18.6	26.7	37485
2022-03-12 23:44:57	18	27.7	37484
2022-03-12 23:43:57	17.4	28.6	37483
2022-03-12 23:42:57	16.8	29.9	37482
2022-03-12 23:41:57	16.2	31	37481
2022-03-12 23:40:57	14.9	32.1	37480
2022-03-12 23:39:57	14.3	33.6	37479
2022-03-12 23:38:57	13.7	34.9	37478
2022-03-12 23:37:57	12.4	36.7	37477
2022-03-12 23:36:57	11.8	38.1	37476
2022-03-12 23:35:57	11.2	39.7	37475
2022-03-12 23:34:58	10.7	40.3	37474
2022-03-12 23:33:57	10.1	39.8	37473
2022-03-12 23:32:57	9.8	37.9	37472
2022-03-12 23:31:57	9.8	36.8	37471
2022-03-12 23:30:57	9.8	36.7	37470
2022-03-12 23:29:57	9.9	36.3	37469
2022-03-12 23:28:57	9.9	36.2	37468
2022-03-12 23:27:57	10	36.3	37467
2022-03-12 23:26:57	10	36.1	37466
2022-03-12 23:25:57	10.1	36	37465
2022-03-12 23:24:57	10.1	35.9	37464
2022-03-12 23:23:57	10.1	35.7	37463
2022-03-12 23:22:57	10.2	35.5	37462
2022-03-12 23:21:57	10.2	35.4	37461
2022-03-12 23:20:57	10.2	35.2	37460
2022-03-12 23:19:57	10.3	35.1	37459
2022-03-12 23:18:57	10.4	35	37458
2022-03-12 23:17:57	10.4	34.8	37457
2022-03-12 23:16:57	10.5	34.8	37456
2022-03-12 23:15:57	10.5	34.5	37455
2022-03-12 23:14:57	10.6	34.3	37454
2022-03-12 23:13:57	10.7	34.1	37453
2022-03-12 23:12:57	10.8	33.7	37452
2022-03-12 23:11:57	11	33.7	37451
2022-03-12 23:10:57	11.1	33.3	37450
2022-03-12 23:09:57	11.3	32.9	37449
2022-03-12 23:08:57	11.5	32.5	37448
2022-03-12 23:07:57	11.8	32	37447
2022-03-12 23:06:57	12.1	31.6	37446
2022-03-12 23:05:57	12.5	30.8	37445
2022-03-12 23:04:57	12.9	30.3	37444
2022-03-12 23:03:57	13.4	29.8	37443
2022-03-12 23:02:57	13.9	29.3	37442
2022-03-12 23:01:57	14.3	28.8	37441
2022-03-12 23:00:57	14.9	28.1	37440
2022-03-12 22:59:57	15.5	28	37439
2022-03-12 22:58:57	16	28.4	37438
2022-03-12 22:57:57	16.2	23.5	37437
2022-03-12 22:56:57	16.3	23.6	37436
2022-03-12 22:55:57	16.2	23.5	37435
2022-03-12 22:54:57	16.2	24	37434
2022-03-12 22:53:57	16.1	24.6	37433
2022-03-12 22:52:57	16.1	30.3	37432
2022-03-12 22:51:57	16.1	30.6	37431
2022-03-12 22:50:57	16.2	30.3	37430
2022-03-12 22:49:57	16.4	29.8	37429
2022-03-12 22:48:57	16.5	29.6	37428
2022-03-12 22:47:57	16.6	29.1	37427
2022-03-12 22:46:57	16.7	28.8	37426
2022-03-12 22:45:57	16.9	28.5	37425
2022-03-12 22:44:57	17	28.2	37424
2022-03-12 22:43:57	17.2	27.8	37423
2022-03-12 22:42:57	17.4	27.2	37422
2022-03-12 22:41:57	17.6	26.9	37421
2022-03-12 22:40:57	17.8	26.1	37420
2022-03-12 22:39:57	18.1	25.7	37419
2022-03-12 22:38:57	18.4	25.2	37418
2022-03-12 22:37:57	18.7	24.7	37417
2022-03-12 22:36:57	19.1	24.2	37416
2022-03-12 22:35:57	19.5	23.7	37415
2022-03-12 22:34:57	19.9	23.1	37414
2022-03-12 22:33:57	20.4	22.5	37413
2022-03-12 22:32:57	20.9	22	37412
2022-03-12 22:31:57	21.5	21.4	37411
2022-03-12 22:30:57	22.1	20.9	37410
2022-03-12 22:29:57	22.7	20.3	37409
2022-03-12 22:28:57	23.2	19.9	37408
2022-03-12 22:27:57	23.7	19.4	37407
2022-03-12 22:26:57	24.2	18.9	37406
2022-03-12 22:25:57	24.7	18.3	37405
2022-03-12 22:24:57	25.2	17.6	37404
2022-03-12 22:23:57	25.8	16.8	37403
2022-03-12 22:22:57	26.4	16.3	37402
2022-03-12 22:21:57	27	16.1	37401
2022-03-12 22:20:57	27.5	16	37400
2022-03-12 22:19:57	27.9	16.2	37399
2022-03-12 22:18:57	27.9	16.7	37398
2022-03-12 22:17:57	27.7	17.2	37397
2022-03-12 22:16:57	27.5	17.5	37396
2022-03-12 22:15:57	27.3	17.7	37395
2022-03-12 22:14:57	27	17.8	37394
2022-03-12 22:13:57	26.8	18.1	37393
2022-03-12 22:12:57	26.5	18.4	37392
2022-03-12 22:11:57	26.2	18.5	37391
2022-03-12 22:10:57	25.9	18.9	37390
2022-03-12 22:09:57	25.6	19.1	37389
2022-03-12 22:08:57	25.3	19.5	37388
2022-03-12 22:07:57	24.9	19.8	37387
2022-03-12 22:06:57	24.5	20.3	37386
2022-03-12 22:05:57	24.1	20.8	37385
2022-03-12 22:04:57	23.6	21.4	37384
2022-03-12 22:03:57	23.1	21.8	37383
2022-03-12 22:02:57	22.5	22.4	37382
2022-03-12 22:01:57	21.9	22.9	37381
2022-03-12 22:00:57	21.3	23.6	37380
2022-03-12 21:59:57	20.7	24.2	37379
2022-03-12 21:58:57	20.1	24.9	37378
2022-03-12 21:57:57	19.5	25.6	37377
2022-03-12 21:56:57	18.9	26.5	37376
2022-03-12 21:55:57	18.3	27.3	37375
2022-03-12 21:54:57	17	28.3	37374
2022-03-12 21:53:57	16.4	29.2	37373
2022-03-12 21:52:57	15.8	30.2	37372
2022-03-12 21:51:57	15.2	31.4	37371
2022-03-12 21:50:57	14.6	32.6	37370
2022-03-12 21:49:57	14	33.5	37369
2022-03-12 21:48:57	13.5	33.9	37368
2022-03-12 21:47:57	13.1	33	37367
2022-03-12 21:46:57	13.1	31.2	37366
2022-03-12 21:45:57	13.2	30.1	37365
2022-03-12 21:44:57	13.4	29.8	37364
2022-03-12 21:43:57	13.7	29.3	37363
2022-03-12 21:42:57	13.9	29	37362
2022-03-12 21:41:57	14.1	28.7	37361
2022-03-12 21:40:57	14.4	28.1	37360
2022-03-12 21:39:57	14.6	27.8	37359
2022-03-12 21:38:57	14.9	27.3	37358
2022-03-12 21:37:57	15.2	26.8	37357
2022-03-12 21:36:57	15.6	26.4	37356
2022-03-12 21:35:57	15.9	25.9	37355
2022-03-12 21:34:57	16.2	25.6	37354
2022-03-12 21:33:57	16.6	24.9	37353
2022-03-12 21:32:57	17	24.6	37352
2022-03-12 21:31:57	17.4	24	37351
2022-03-12 21:30:57	17.9	23.6	37350
2022-03-12 21:29:57	18.4	23.1	37349
2022-03-12 21:28:57	19	22.6	37348
2022-03-12 21:27:57	19.6	22.1	37347
2022-03-12 21:26:57	20.2	21.6	37346
2022-03-12 21:25:57	20.8	21	37345
2022-03-12 21:24:57	21.4	20.5	37344
2022-03-12 21:23:57	22	19.9	37343
2022-03-12 21:22:57	22.6	19.4	37342
2022-03-12 21:21:57	23.2	19	37341
2022-03-12 21:20:57	23.8	18.5	37340
2022-03-12 21:19:57	24.4	18.1	37339
2022-03-12 21:18:57	25	17.7	37338
2022-03-12 21:17:57	25.6	17.3	37337
2022-03-12 21:16:57	26.2	17.1	37336
2022-03-12 21:15:57	26.7	16.9	37335
2022-03-12 21:14:57	27.1	17.1	37334
2022-03-12 21:13:57	27.3	17.5	37333
2022-03-12 21:12:57	27.2	18.2	37332
2022-03-12 21:11:57	26.9	18.4	37331
2022-03-12 21:10:57	26.7	18.8	37330
2022-03-12 21:09:57	26.4	19	37329
2022-03-12 21:08:57	26	19.2	37328
2022-03-12 21:07:57	25.7	19.5	37327
2022-03-12 21:06:57	25.4	19.9	37326
2022-03-12 21:05:57	25	20.3	37325
2022-03-12 21:04:57	24.7	20.5	37324
2022-03-12 21:03:57	24.3	21.1	37323
2022-03-12 21:02:57	23.9	21.6	37322
2022-03-12 21:01:57	23.4	22	37321
2022-03-12 21:00:57	22.9	22.4	37320
2022-03-12 20:59:57	22.5	23	37319
2022-03-12 20:58:57	21.9	23.6	37318
2022-03-12 20:57:57	21.3	24.3	37317
2022-03-12 20:56:57	20.7	24.8	37316
2022-03-12 20:55:57	20.1	25.7	37315
2022-03-12 20:54:57	19.5	26.4	37314
2022-03-12 20:53:57	18.9	27.1	37313
2022-03-12 20:52:57	18.3	28.1	37312
2022-03-12 20:51:57	17.7	29.2	37311
2022-03-12 20:50:57	17.1	30.4	37310
2022-03-12 20:49:57	15.8	31.5	37309
2022-03-12 20:48:57	15.2	33	37308
2022-03-12 20:47:57	14.6	34.4	37307
2022-03-12 20:46:57	14	36	37306
2022-03-12 20:45:57	12.7	37.4	37305
2022-03-12 20:44:57	12.1	39	37304
2022-03-12 20:43:57	11.5	40.1	37303
2022-03-12 20:42:57	10.9	40.9	37302
2022-03-12 20:41:57	10.4	40.2	37301
2022-03-12 20:40:57	10.2	38.2	37300
2022-03-12 20:39:57	10.2	37.3	37299
2022-03-12 20:38:57	10.3	37.3	37298
2022-03-12 20:37:57	10.3	37	37297
2022-03-12 20:36:57	10.3	36.9	37296
2022-03-12 20:35:57	10.4	36.9	37295
2022-03-12 20:34:57	10.4	36.7	37294
2022-03-12 20:33:57	10.5	36.7	37293
2022-03-12 20:32:57	10.5	36.6	37292
2022-03-12 20:31:57	10.6	36.4	37291
2022-03-12 20:30:57	10.6	36.3	37290
2022-03-12 20:29:57	10.7	36.3	37289
2022-03-12 20:28:57	10.7	35.8	37288
2022-03-12 20:27:57	10.8	35.8	37287
2022-03-12 20:26:57	10.9	35.8	37286
2022-03-12 20:25:57	11	35.5	37285
2022-03-12 20:24:57	11	35.6	37284
2022-03-12 20:23:57	11.1	35.2	37283
2022-03-12 20:22:57	11.1	35	37282
2022-03-12 20:21:57	11.2	35.1	37281
2022-03-12 20:20:57	11.3	34.9	37280
2022-03-12 20:19:57	11.5	34.5	37279
2022-03-12 20:18:57	11.6	34.2	37278
2022-03-12 20:17:57	11.8	34	37277
2022-03-12 20:16:57	12	33.5	37276
2022-03-12 20:15:57	12.2	33	37275
2022-03-12 20:14:57	12.6	32.3	37274
2022-03-12 20:13:57	13	31.7	37273
2022-03-12 20:12:57	13.5	31.2	37272
2022-03-12 20:11:57	13.9	30.5	37271
2022-03-12 20:10:57	14.4	30.2	37270
2022-03-12 20:09:57	14.9	29.5	37269
2022-03-12 20:08:57	15.5	29.2	37268
2022-03-12 20:07:57	16	29.2	37267
2022-03-12 20:06:57	16.5	29.3	37266
2022-03-12 20:05:57	16.6	24.5	37265
2022-03-12 20:04:57	16.6	24.8	37264
2022-03-12 20:03:57	16.6	24.8	37263
2022-03-12 20:02:57	16.6	25.1	37262
2022-03-12 20:01:57	16.5	26.9	37261
2022-03-12 20:00:57	16.5	32.2	37260
2022-03-12 19:59:57	16.6	31.6	37259
2022-03-12 19:58:57	16.7	31.3	37258
2022-03-12 19:57:57	16.8	31.1	37257
2022-03-12 19:56:57	16.9	30.4	37256
2022-03-12 19:55:57	17.1	30.1	37255
2022-03-12 19:54:57	17.2	29.8	37254
2022-03-12 19:53:57	17.3	29.4	37253
2022-03-12 19:52:57	17.5	29	37252
2022-03-12 19:51:57	17.7	28.6	37251
2022-03-12 19:50:57	17.9	27.9	37250
2022-03-12 19:49:57	18.1	27.6	37249
2022-03-12 19:48:57	18.4	27	37248
2022-03-12 19:47:57	18.6	26.3	37247
2022-03-12 19:46:57	18.9	25.9	37246
2022-03-12 19:45:57	19.3	25.4	37245
2022-03-12 19:44:57	19.6	24.9	37244
2022-03-12 19:43:57	20	24.5	37243
2022-03-12 19:42:57	20.4	23.8	37242
2022-03-12 19:41:57	20.9	23.2	37241
2022-03-12 19:40:57	21.4	22.6	37240
2022-03-12 19:39:57	22	22	37239
2022-03-12 19:38:57	22.6	21.5	37238
2022-03-12 19:37:57	23.2	21	37237
2022-03-12 19:36:57	23.8	20.4	37236
2022-03-12 19:35:57	24.3	19.9	37235
2022-03-12 19:34:57	24.8	19.5	37234
2022-03-12 19:33:57	25.3	18.9	37233
2022-03-12 19:32:57	25.8	18.2	37232
2022-03-12 19:31:57	26.3	17.4	37231
2022-03-12 19:30:57	26.9	16.9	37230
2022-03-12 19:29:57	27.5	16.8	37229
2022-03-12 19:28:57	27.9	16.9	37228
2022-03-12 19:27:57	28.2	17.1	37227
2022-03-12 19:26:57	28.2	17.7	37226
2022-03-12 19:25:57	27.9	18.1	37225
2022-03-12 19:24:57	27.7	18.4	37224
2022-03-12 19:23:57	27.4	18.7	37223
2022-03-12 19:22:57	27.2	19	37222
2022-03-12 19:21:57	26.8	19.3	37221
2022-03-12 19:20:57	26.6	19.5	37220
2022-03-12 19:19:57	26.3	19.8	37219
2022-03-12 19:18:57	25.9	20.3	37218
2022-03-12 19:17:57	25.5	20.7	37217
2022-03-12 19:16:57	25.1	21.1	37216
2022-03-12 19:15:57	24.7	21.5	37215
2022-03-12 19:14:57	24.3	21.9	37214
2022-03-12 19:13:57	23.8	22.3	37213
2022-03-12 19:12:57	23.2	22.9	37212
2022-03-12 19:11:57	22.6	23.3	37211
2022-03-12 19:10:57	22	24	37210
2022-03-12 19:09:57	21.4	24.5	37209
2022-03-12 19:08:57	20.8	25.2	37208
2022-03-12 19:07:57	20.2	25.8	37207
2022-03-12 19:06:57	19.6	26.7	37206
2022-03-12 19:05:57	19	27.4	37205
2022-03-12 19:04:57	18.4	28.3	37204
2022-03-12 19:03:57	17.8	29.3	37203
2022-03-12 19:02:57	17.2	30.3	37202
2022-03-12 19:01:57	16.6	31.3	37201
2022-03-12 19:00:57	16	32.3	37200
2022-03-12 18:59:57	15.4	33.3	37199
2022-03-12 18:58:57	14.8	34.6	37198
2022-03-12 18:57:57	14.2	35.4	37197
2022-03-12 18:56:57	13.7	35.5	37196
2022-03-12 18:55:57	13.4	34.8	37195
2022-03-12 18:54:57	13.3	32.7	37194
2022-03-12 18:53:57	13.5	31.7	37193
2022-03-12 18:52:57	13.7	31.3	37192
2022-03-12 18:51:57	14	30.7	37191
2022-03-12 18:50:57	14.2	30.4	37190
2022-03-12 18:49:57	14.5	30.1	37189
2022-03-12 18:48:57	14.7	29.5	37188
2022-03-12 18:47:57	15	29.1	37187
2022-03-12 18:46:57	15.3	28.6	37186
2022-03-12 18:45:57	15.6	28.1	37185
2022-03-12 18:44:57	15.9	27.6	37184
2022-03-12 18:43:57	16.2	27.2	37183
2022-03-12 18:42:57	16.5	26.8	37182
2022-03-12 18:41:57	16.9	26.1	37181
2022-03-12 18:40:57	17.3	25.8	37180
2022-03-12 18:39:57	17.7	25.1	37179
2022-03-12 18:38:57	18.2	24.6	37178
2022-03-12 18:37:57	18.6	24.1	37177
2022-03-12 18:36:57	19.2	23.6	37176
2022-03-12 18:35:57	19.8	23.1	37175
2022-03-12 18:34:57	20.4	22.5	37174
2022-03-12 18:33:57	21	21.9	37173
2022-03-12 18:32:57	21.6	21.4	37172
2022-03-12 18:31:57	22.2	20.8	37171
2022-03-12 18:30:57	22.8	20.4	37170
2022-03-12 18:29:57	23.4	19.8	37169
2022-03-12 18:28:57	24	19.4	37168
2022-03-12 18:27:57	24.6	18.9	37167
2022-03-12 18:26:57	25.2	18.5	37166
2022-03-12 18:25:57	25.8	18.3	37165
2022-03-12 18:24:57	26.4	18.1	37164
2022-03-12 18:23:57	26.8	18	37163
2022-03-12 18:22:57	27.2	18.2	37162
2022-03-12 18:21:57	27.2	18.8	37161
2022-03-12 18:20:57	27	19.5	37160
2022-03-12 18:19:57	26.8	19.7	37159
2022-03-12 18:18:57	26.4	20.2	37158
2022-03-12 18:17:57	26.1	20.4	37157
2022-03-12 18:16:57	25.8	20.7	37156
2022-03-12 18:15:57	25.5	21	37155
2022-03-12 18:14:57	25.1	21.6	37154
2022-03-12 18:13:57	24.8	21.8	37153
2022-03-12 18:12:57	24.4	22.4	37152
2022-03-12 18:11:57	24	22.7	37151
2022-03-12 18:10:57	23.6	23.2	37150
2022-03-12 18:09:57	23.2	23.8	37149
2022-03-12 18:08:57	22.7	24.4	37148
2022-03-12 18:07:57	22.2	24.9	37147
2022-03-12 18:06:57	21.6	25.7	37146
2022-03-12 18:05:58	21.2	26.2	37145
2022-03-12 18:04:57	20.7	26.9	37144
2022-03-12 18:03:57	20.1	27.9	37143
2022-03-12 18:02:57	19.6	28.7	37142
2022-03-12 18:01:57	18.3	29.5	37141
2022-03-12 18:00:57	17.7	30.7	37140
2022-03-12 17:59:57	17.1	31.7	37139
2022-03-12 17:58:57	16.5	33	37138
2022-03-12 17:57:57	15.9	34.3	37137
2022-03-12 17:56:57	15.3	35.7	37136
2022-03-12 17:55:57	14.7	37.3	37135
2022-03-12 17:54:57	13.4	38.8	37134
2022-03-12 17:53:57	12.8	40.7	37133
2022-03-12 17:52:57	12.2	42.2	37132
2022-03-12 17:51:57	11.6	43.9	37131
2022-03-12 17:50:57	11	44.1	37130
2022-03-12 17:49:57	10.5	43.5	37129
2022-03-12 17:48:57	10.4	41.1	37128
2022-03-12 17:47:57	10.4	40.5	37127
2022-03-12 17:46:57	10.5	40.4	37126
2022-03-12 17:45:57	10.6	40	37125
2022-03-12 17:44:57	10.6	39.8	37124
2022-03-12 17:43:57	10.7	39.7	37123
2022-03-12 17:42:57	10.7	39.5	37122
2022-03-12 17:41:57	10.8	39.4	37121
2022-03-12 17:40:57	10.8	39.3	37120
2022-03-12 17:39:57	10.9	39.1	37119
2022-03-12 17:38:57	11	39.1	37118
2022-03-12 17:37:57	11	38.9	37117
2022-03-12 17:36:57	11.1	38.6	37116
2022-03-12 17:35:57	11.1	38.7	37115
2022-03-12 17:34:57	11.1	38.6	37114
2022-03-12 17:33:57	11.2	38.4	37113
2022-03-12 17:32:57	11.2	38.1	37112
2022-03-12 17:31:57	11.3	38.1	37111
2022-03-12 17:30:57	11.4	37.9	37110
2022-03-12 17:29:57	11.4	37.5	37109
2022-03-12 17:28:57	11.5	37.3	37108
2022-03-12 17:27:57	11.6	37.1	37107
2022-03-12 17:26:57	11.7	36.7	37106
2022-03-12 17:25:57	11.9	36.2	37105
2022-03-12 17:24:57	12.1	36	37104
2022-03-12 17:23:57	12.3	35.6	37103
2022-03-12 17:22:57	12.6	35	37102
2022-03-12 17:21:57	13	34.2	37101
2022-03-12 17:20:57	13.4	33.1	37100
2022-03-12 17:19:57	13.9	32.9	37099
2022-03-12 17:18:57	14.4	32.3	37098
2022-03-12 17:17:57	14.9	31.5	37097
2022-03-12 17:16:57	15.5	31	37096
2022-03-12 17:15:57	16.1	31	37095
2022-03-12 17:14:57	16.6	29.8	37094
2022-03-12 17:13:57	16.6	26.1	37093
2022-03-12 17:12:57	16.7	26.4	37092
2022-03-12 17:11:57	16.6	26.3	37091
2022-03-12 17:10:57	16.6	26.7	37090
2022-03-12 17:09:57	16.5	29.4	37089
2022-03-12 17:08:57	16.5	33.9	37088
2022-03-12 17:07:57	16.6	33.3	37087
2022-03-12 17:06:57	16.7	32.8	37086
2022-03-12 17:05:57	16.8	32.4	37085
2022-03-12 17:04:57	17	32	37084
2022-03-12 17:03:57	17.1	31.8	37083
2022-03-12 17:02:57	17.2	31.2	37082
2022-03-12 17:01:57	17.4	30.9	37081
2022-03-12 17:00:57	17.5	30.4	37080
2022-03-12 16:59:57	17.7	29.9	37079
2022-03-12 16:58:57	17.9	29.4	37078
2022-03-12 16:57:57	18.1	29	37077
2022-03-12 16:56:57	18.4	28.2	37076
2022-03-12 16:55:57	18.7	27.7	37075
2022-03-12 16:54:57	19	27.2	37074
2022-03-12 16:53:57	19.3	26.6	37073
2022-03-12 16:52:57	19.7	26	37072
2022-03-12 16:51:57	20.1	25.4	37071
2022-03-12 16:50:57	20.5	24.8	37070
2022-03-12 16:49:57	21	24.2	37069
2022-03-12 16:48:57	21.5	23.5	37068
2022-03-12 16:47:57	22.1	22.9	37067
2022-03-12 16:46:57	22.7	22.2	37066
2022-03-12 16:45:57	23.3	21.7	37065
2022-03-12 16:44:57	23.8	21.2	37064
2022-03-12 16:43:57	24.3	20.7	37063
2022-03-12 16:42:57	24.8	20.2	37062
2022-03-12 16:41:57	25.3	19.7	37061
2022-03-12 16:40:57	25.7	18.8	37060
2022-03-12 16:39:57	26.3	18.1	37059
2022-03-12 16:38:57	26.9	17.7	37058
2022-03-12 16:37:57	27.5	17.6	37057
2022-03-12 16:36:57	27.9	17.6	37056
2022-03-12 16:35:57	28	18	37055
2022-03-12 16:34:57	27.9	18.8	37054
2022-03-12 16:33:57	27.7	19.1	37053
2022-03-12 16:32:57	27.5	19.4	37052
2022-03-12 16:31:57	27.2	19.5	37051
2022-03-12 16:30:57	26.9	19.9	37050
2022-03-12 16:29:57	26.7	20.1	37049
2022-03-12 16:28:57	26.4	20.4	37048
2022-03-12 16:27:57	26	20.8	37047
2022-03-12 16:26:57	25.7	21	37046
2022-03-12 16:25:57	25.4	21.5	37045
2022-03-12 16:24:57	25	21.7	37044
2022-03-12 16:23:57	24.7	22.3	37043
2022-03-12 16:22:57	24.3	22.7	37042
2022-03-12 16:21:57	23.9	23	37041
2022-03-12 16:20:57	23.4	23.6	37040
2022-03-12 16:19:57	22.9	24.1	37039
2022-03-12 16:18:57	22.3	24.8	37038
2022-03-12 16:17:57	21.7	25.4	37037
2022-03-12 16:16:57	21.1	26.1	37036
2022-03-12 16:15:57	20.5	26.9	37035
2022-03-12 16:14:57	19.9	27.7	37034
2022-03-12 16:13:57	19.3	28.4	37033
2022-03-12 16:12:57	18.7	29.4	37032
2022-03-12 16:11:57	18.1	30.4	37031
2022-03-12 16:10:57	17.5	31.2	37030
2022-03-12 16:09:57	16.9	32.3	37029
2022-03-12 16:08:57	16.3	33.6	37028
2022-03-12 16:07:57	15.7	34.7	37027
2022-03-12 16:06:57	15.1	35.6	37026
2022-03-12 16:05:57	14.5	36.5	37025
2022-03-12 16:04:57	14	36.7	37024
2022-03-12 16:03:57	13.7	35.4	37023
2022-03-12 16:02:57	13.7	33.6	37022
2022-03-12 16:01:57	13.9	32.6	37021
2022-03-12 16:00:57	14.1	32.4	37020
2022-03-12 15:59:57	14.3	32.1	37019
2022-03-12 15:58:57	14.6	31.5	37018
2022-03-12 15:57:57	14.9	30.9	37017
2022-03-12 15:56:57	15.1	30.5	37016
2022-03-12 15:55:57	15.4	30.2	37015
2022-03-12 15:54:57	15.7	29.7	37014
2022-03-12 15:53:57	16	29.3	37013
2022-03-12 15:52:57	16.3	28.8	37012
2022-03-12 15:51:57	16.6	28.3	37011
2022-03-12 15:50:57	17	27.7	37010
2022-03-12 15:49:57	17.3	27.4	37009
2022-03-12 15:48:57	17.7	26.7	37008
2022-03-12 15:47:57	18.1	26.2	37007
2022-03-12 15:46:57	18.5	25.5	37006
2022-03-12 15:45:57	19	24.9	37005
2022-03-12 15:44:57	19.5	24.5	37004
2022-03-12 15:43:57	20	23.8	37003
2022-03-12 15:42:57	20.6	23.4	37002
2022-03-12 15:41:57	21.2	22.8	37001
2022-03-12 15:40:57	21.8	22.2	37000
2022-03-12 15:39:57	22.4	21.7	36999
2022-03-12 15:38:57	23	21.1	36998
2022-03-12 15:37:57	23.6	20.5	36997
2022-03-12 15:36:57	24.2	20.1	36996
2022-03-12 15:35:57	24.8	19.6	36995
2022-03-12 15:34:57	25.4	19.2	36994
2022-03-12 15:33:57	26	19	36993
2022-03-12 15:32:57	26.6	18.7	36992
2022-03-12 15:31:57	27	18.7	36991
2022-03-12 15:30:57	27.3	19	36990
2022-03-12 15:29:57	27.2	19.5	36989
2022-03-12 15:28:57	27	20.1	36988
2022-03-12 15:27:57	26.8	20.4	36987
2022-03-12 15:26:57	26.5	20.8	36986
2022-03-12 15:25:57	26.2	21.1	36985
2022-03-12 15:24:57	25.9	21.3	36984
2022-03-12 15:23:57	25.6	21.7	36983
2022-03-12 15:22:57	25.2	22.1	36982
2022-03-12 15:21:57	24.9	22.3	36981
2022-03-12 15:20:57	24.6	22.8	36980
2022-03-12 15:19:57	24.2	23.4	36979
2022-03-12 15:18:57	23.8	23.8	36978
2022-03-12 15:17:57	23.3	24.3	36977
2022-03-12 15:16:57	22.7	24.8	36976
2022-03-12 15:15:57	22.1	25.6	36975
2022-03-12 15:14:57	21.5	26.3	36974
2022-03-12 15:13:57	20.9	26.8	36973
2022-03-12 15:12:57	20.3	27.8	36972
2022-03-12 15:11:57	19.7	28.6	36971
2022-03-12 15:10:57	19.1	29.5	36970
2022-03-12 15:09:57	18.5	30.6	36969
2022-03-12 15:08:57	17.9	31.4	36968
2022-03-12 15:07:57	17.3	32.5	36967
2022-03-12 15:06:57	16.7	34.1	36966
2022-03-12 15:05:57	16.1	35.4	36965
2022-03-12 15:04:57	15.5	36.8	36964
2022-03-12 15:03:57	14.2	38.6	36963
2022-03-12 15:02:57	13.6	40.2	36962
2022-03-12 15:01:57	13	41.9	36961
2022-03-12 15:00:57	12.4	43.7	36960
2022-03-12 14:59:57	11.8	44.9	36959
2022-03-12 14:58:57	11.2	45	36958
2022-03-12 14:57:57	10.9	43.8	36957
2022-03-12 14:56:57	10.8	41.6	36956
2022-03-12 14:55:57	10.9	41.5	36955
2022-03-12 14:54:57	10.9	41.4	36954
2022-03-12 14:53:57	11	41.2	36953
2022-03-12 14:52:57	11	41	36952
2022-03-12 14:51:57	11	40.8	36951
2022-03-12 14:50:57	11.1	40.6	36950
2022-03-12 14:49:57	11.1	40.7	36949
2022-03-12 14:48:57	11.2	40.5	36948
2022-03-12 14:47:57	11.2	39.9	36947
2022-03-12 14:46:57	11.3	39.9	36946
2022-03-12 14:45:57	11.3	40.1	36945
2022-03-12 14:44:57	11.4	39.6	36944
2022-03-12 14:43:57	11.4	39.5	36943
2022-03-12 14:42:57	11.5	39.3	36942
2022-03-12 14:41:57	11.5	39.2	36941
2022-03-12 14:40:57	11.6	39.1	36940
2022-03-12 14:39:57	11.7	38.9	36939
2022-03-12 14:38:57	11.7	38.4	36938
2022-03-12 14:37:57	11.8	38.1	36937
2022-03-12 14:36:57	11.9	38	36936
2022-03-12 14:35:57	12	38.1	36935
2022-03-12 14:34:57	12.1	37.6	36934
2022-03-12 14:33:57	12.2	37.2	36933
2022-03-12 14:32:57	12.4	36.8	36932
2022-03-12 14:31:57	12.7	36.2	36931
2022-03-12 14:30:57	13	35.5	36930
2022-03-12 14:29:57	13.4	34.6	36929
2022-03-12 14:28:57	13.8	34.1	36928
2022-03-12 14:27:57	14.3	33.7	36927
2022-03-12 14:26:57	14.8	32.9	36926
2022-03-12 14:25:57	15.3	32.3	36925
2022-03-12 14:24:57	15.9	31.8	36924
2022-03-12 14:23:57	16.5	32.1	36923
2022-03-12 14:22:57	16.9	28.4	36922
2022-03-12 14:21:57	16.9	27.3	36921
2022-03-12 14:20:57	16.9	27.4	36920
2022-03-12 14:19:57	16.9	27.6	36919
2022-03-12 14:18:57	16.8	28.1	36918
2022-03-12 14:17:57	16.7	31.7	36917
2022-03-12 14:16:57	16.8	34.6	36916
2022-03-12 14:15:57	16.9	34.2	36915
2022-03-12 14:14:57	17	33.9	36914
2022-03-12 14:13:57	17.1	33.8	36913
2022-03-12 14:12:57	17.2	33.2	36912
2022-03-12 14:11:57	17.3	32.9	36911
2022-03-12 14:10:57	17.4	32.2	36910
2022-03-12 14:09:57	17.6	32	36909
2022-03-12 14:08:57	17.7	31.4	36908
2022-03-12 14:07:57	17.9	30.8	36907
2022-03-12 14:06:57	18	30.2	36906
2022-03-12 14:05:57	18.2	29.7	36905
2022-03-12 14:04:57	18.5	29	36904
2022-03-12 14:03:57	18.7	28.4	36903
2022-03-12 14:02:57	19	27.9	36902
2022-03-12 14:01:57	19.3	27.5	36901
2022-03-12 14:00:57	19.7	26.8	36900
2022-03-12 13:59:57	20.1	26.3	36899
2022-03-12 13:58:57	20.5	25.5	36898
2022-03-12 13:57:57	21	24.9	36897
2022-03-12 13:56:57	21.6	24.1	36896
2022-03-12 13:55:57	22.2	23.5	36895
2022-03-12 13:54:57	22.8	22.8	36894
2022-03-12 13:53:57	23.3	22.3	36893
2022-03-12 13:52:57	23.8	21.7	36892
2022-03-12 13:51:57	24.3	21.2	36891
2022-03-12 13:50:57	24.8	20.6	36890
2022-03-12 13:49:57	25.3	20	36889
2022-03-12 13:48:57	25.8	19.1	36888
2022-03-12 13:47:57	26.4	18.5	36887
2022-03-12 13:46:57	27	18.1	36886
2022-03-12 13:45:57	27.5	18	36885
2022-03-12 13:44:57	27.9	18	36884
2022-03-12 13:43:57	28	18.6	36883
2022-03-12 13:42:57	27.8	19.3	36882
2022-03-12 13:41:57	27.6	19.4	36881
2022-03-12 13:40:57	27.3	19.8	36880
2022-03-12 13:39:57	27	20	36879
2022-03-12 13:38:57	26.7	20.3	36878
2022-03-12 13:37:57	26.4	20.5	36877
2022-03-12 13:36:57	26.2	20.7	36876
2022-03-12 13:35:57	25.9	21	36875
2022-03-12 13:34:57	25.6	21.3	36874
2022-03-12 13:33:57	25.3	21.9	36873
2022-03-12 13:32:57	24.9	22.1	36872
2022-03-12 13:31:57	24.5	22.6	36871
2022-03-12 13:30:57	24.1	23	36870
2022-03-12 13:29:57	23.7	23.6	36869
2022-03-12 13:28:57	23.2	24.1	36868
2022-03-12 13:27:57	22.8	24.5	36867
2022-03-12 13:26:57	22.2	25.1	36866
2022-03-12 13:25:57	21.6	25.8	36865
2022-03-12 13:24:57	21	26.4	36864
2022-03-12 13:23:57	20.4	27.3	36863
2022-03-12 13:22:57	19.8	27.9	36862
2022-03-12 13:21:57	19.2	28.7	36861
2022-03-12 13:20:57	18.6	29.5	36860
2022-03-12 13:19:57	18	30.6	36859
2022-03-12 13:18:57	17.4	31.8	36858
2022-03-12 13:17:57	16.8	32.8	36857
2022-03-12 13:16:57	16.2	34	36856
2022-03-12 13:15:57	15.6	35.2	36855
2022-03-12 13:14:57	15	36.3	36854
2022-03-12 13:13:57	14.4	37	36853
2022-03-12 13:12:57	13.9	36.6	36852
2022-03-12 13:11:57	13.8	35	36851
2022-03-12 13:10:57	13.9	33.1	36850
2022-03-12 13:09:57	14.1	33	36849
2022-03-12 13:08:57	14.3	32.5	36848
2022-03-12 13:07:57	14.5	31.9	36847
2022-03-12 13:06:57	14.8	31.7	36846
2022-03-12 13:05:57	15	31.3	36845
2022-03-12 13:04:57	15.2	30.5	36844
2022-03-12 13:03:57	15.6	30	36843
2022-03-12 13:02:57	15.9	29.6	36842
2022-03-12 13:01:57	16.1	29.2	36841
2022-03-12 13:00:57	16.4	28.8	36840
2022-03-12 12:59:57	16.7	28.2	36839
2022-03-12 12:58:57	17.1	27.5	36838
2022-03-12 12:57:57	17.5	27.1	36837
2022-03-12 12:56:57	17.8	26.4	36836
2022-03-12 12:55:57	18.2	25.9	36835
2022-03-12 12:54:57	18.6	25.4	36834
2022-03-12 12:53:57	19.1	24.8	36833
2022-03-12 12:52:57	19.6	24.2	36832
2022-03-12 12:51:57	20.1	23.7	36831
2022-03-12 12:50:57	20.7	23	36830
2022-03-12 12:49:57	21.3	22.6	36829
2022-03-12 12:48:57	21.9	22	36828
2022-03-12 12:47:57	22.5	21.4	36827
2022-03-12 12:46:57	23.1	21	36826
2022-03-12 12:45:57	23.7	20.4	36825
2022-03-12 12:44:57	24.3	20	36824
2022-03-12 12:43:57	24.9	19.5	36823
2022-03-12 12:42:57	25.5	19.1	36822
2022-03-12 12:41:57	26.1	18.8	36821
2022-03-12 12:40:57	26.6	18.6	36820
2022-03-12 12:39:57	27.1	18.6	36819
2022-03-12 12:38:57	27.3	18.8	36818
2022-03-12 12:37:57	27.3	19.5	36817
2022-03-12 12:36:57	27	20	36816
2022-03-12 12:35:57	26.8	20.2	36815
2022-03-12 12:34:57	26.5	20.5	36814
2022-03-12 12:33:57	26.2	20.9	36813
2022-03-12 12:32:57	25.9	21.3	36812
2022-03-12 12:31:57	25.6	21.6	36811
2022-03-12 12:30:57	25.3	21.9	36810
2022-03-12 12:29:57	24.9	22.4	36809
2022-03-12 12:28:57	24.5	22.9	36808
2022-03-12 12:27:57	24.1	23.3	36807
2022-03-12 12:26:57	23.7	23.8	36806
2022-03-12 12:25:57	23.3	24.4	36805
2022-03-12 12:24:57	22.8	24.8	36804
2022-03-12 12:23:57	22.3	25.7	36803
2022-03-12 12:22:57	21.8	26.3	36802
2022-03-12 12:21:57	21.3	27.1	36801
2022-03-12 12:20:57	20.8	27.7	36800
2022-03-12 12:19:57	20.2	28.7	36799
2022-03-12 12:18:57	19.6	29.5	36798
2022-03-12 12:17:57	18.3	30.6	36797
2022-03-12 12:16:57	17.7	31.5	36796
2022-03-12 12:15:57	17.1	32.5	36795
2022-03-12 12:14:57	16.5	33.7	36794
2022-03-12 12:13:57	15.9	35.2	36793
2022-03-12 12:12:57	15.3	36.6	36792
2022-03-12 12:11:57	14	38.4	36791
2022-03-12 12:10:57	13.4	39.8	36790
2022-03-12 12:09:57	12.8	41.9	36789
2022-03-12 12:08:57	12.2	43.6	36788
2022-03-12 12:07:57	11.6	44.7	36787
2022-03-12 12:06:57	11	44.4	36786
2022-03-12 12:05:57	10.8	43	36785
2022-03-12 12:04:57	10.7	41.2	36784
2022-03-12 12:03:57	10.7	41.1	36783
2022-03-12 12:02:57	10.7	40.8	36782
2022-03-12 12:01:57	10.8	40.6	36781
2022-03-12 12:00:57	10.8	40.3	36780
2022-03-12 11:59:57	10.9	40.2	36779
2022-03-12 11:58:57	10.9	39.9	36778
2022-03-12 11:57:57	11	39.7	36777
2022-03-12 11:56:57	11	39.8	36776
2022-03-12 11:55:57	11.1	39.2	36775
2022-03-12 11:54:57	11.1	39.3	36774
2022-03-12 11:53:57	11.2	39.2	36773
2022-03-12 11:52:57	11.2	38.9	36772
2022-03-12 11:51:57	11.2	38.6	36771
2022-03-12 11:50:57	11.3	38.4	36770
2022-03-12 11:49:57	11.3	38.4	36769
2022-03-12 11:48:57	11.4	38	36768
2022-03-12 11:47:57	11.5	38.1	36767
2022-03-12 11:46:57	11.5	37.5	36766
2022-03-12 11:45:57	11.6	37.5	36765
2022-03-12 11:44:57	11.7	37	36764
2022-03-12 11:43:57	11.8	36.8	36763
2022-03-12 11:42:57	12	36.3	36762
2022-03-12 11:41:57	12.2	35.8	36761
2022-03-12 11:40:57	12.5	35.3	36760
2022-03-12 11:39:57	12.8	34.9	36759
2022-03-12 11:38:57	13.1	34.1	36758
2022-03-12 11:37:57	13.6	33.5	36757
2022-03-12 11:36:57	14	33.1	36756
2022-03-12 11:35:57	14.4	32.3	36755
2022-03-12 11:34:57	14.9	31.8	36754
2022-03-12 11:33:57	15.5	31	36753
2022-03-12 11:32:57	16.1	30.9	36752
2022-03-12 11:31:57	16.7	31.1	36751
2022-03-12 11:30:57	16.9	26.2	36750
2022-03-12 11:29:57	17	26.2	36749
2022-03-12 11:28:57	16.9	26.2	36748
2022-03-12 11:27:57	16.9	26.3	36747
2022-03-12 11:26:57	16.9	26.5	36746
2022-03-12 11:25:57	16.8	33.3	36745
2022-03-12 11:24:57	16.8	33.5	36744
2022-03-12 11:23:57	16.9	33.1	36743
2022-03-12 11:22:57	17	32.8	36742
2022-03-12 11:21:57	17.1	32.4	36741
2022-03-12 11:20:57	17.3	31.9	36740
2022-03-12 11:19:57	17.4	31.5	36739
2022-03-12 11:18:57	17.5	31.1	36738
2022-03-12 11:17:57	17.6	30.8	36737
2022-03-12 11:16:57	17.8	30.4	36736
2022-03-12 11:15:57	18	29.9	36735
2022-03-12 11:14:57	18.2	29.2	36734
2022-03-12 11:13:57	18.4	28.8	36733
2022-03-12 11:12:57	18.6	28.1	36732
2022-03-12 11:11:57	18.9	27.5	36731
2022-03-12 11:10:57	19.2	27	36730
2022-03-12 11:09:57	19.5	26.4	36729
2022-03-12 11:08:57	19.9	25.8	36728
2022-03-12 11:07:57	20.3	25.3	36727
2022-03-12 11:06:57	20.7	24.6	36726
2022-03-12 11:05:57	21.2	23.9	36725
2022-03-12 11:04:57	21.8	23.2	36724
2022-03-12 11:03:57	22.4	22.5	36723
2022-03-12 11:02:57	23	22	36722
2022-03-12 11:01:57	23.6	21.4	36721
2022-03-12 11:00:57	24.1	20.8	36720
2022-03-12 10:59:57	24.6	20.4	36719
2022-03-12 10:58:57	25.1	19.8	36718
2022-03-12 10:57:57	25.6	19.2	36717
2022-03-12 10:56:57	26.2	18.3	36716
2022-03-12 10:55:57	26.8	17.7	36715
2022-03-12 10:54:57	27.3	17.5	36714
2022-03-12 10:53:57	27.8	17.4	36713
2022-03-12 10:52:57	28.1	17.6	36712
2022-03-12 10:51:57	28.1	18.2	36711
2022-03-12 10:50:57	27.9	18.7	36710
2022-03-12 10:49:57	27.7	19	36709
2022-03-12 10:48:57	27.5	19.1	36708
2022-03-12 10:47:57	27.2	19.4	36707
2022-03-12 10:46:57	26.9	19.7	36706
2022-03-12 10:45:57	26.6	19.9	36705
2022-03-12 10:44:57	26.3	20.4	36704
2022-03-12 10:43:57	26	20.5	36703
2022-03-12 10:42:57	25.7	20.9	36702
2022-03-12 10:41:57	25.3	21.2	36701
2022-03-12 10:40:57	24.9	21.5	36700
2022-03-12 10:39:57	24.5	21.9	36699
2022-03-12 10:38:57	24.2	22.4	36698
2022-03-12 10:37:57	23.7	22.8	36697
2022-03-12 10:36:57	23.3	23.3	36696
2022-03-12 10:35:57	22.7	23.9	36695
2022-03-12 10:34:57	22.1	24.3	36694
2022-03-12 10:33:57	21.5	24.9	36693
2022-03-12 10:32:57	20.9	25.5	36692
2022-03-12 10:31:57	20.3	26.2	36691
2022-03-12 10:30:57	19.7	27.1	36690
2022-03-12 10:29:57	19.1	28	36689
2022-03-12 10:28:57	18.5	28.6	36688
2022-03-12 10:27:57	17.9	29.6	36687
2022-03-12 10:26:57	17.3	30.6	36686
2022-03-12 10:25:57	16.7	31.6	36685
2022-03-12 10:24:57	16.1	32.8	36684
2022-03-12 10:23:57	15.5	33.6	36683
2022-03-12 10:22:57	14.9	34.9	36682
2022-03-12 10:21:57	14.3	35.5	36681
2022-03-12 10:20:57	13.9	35.1	36680
2022-03-12 10:19:57	13.7	33.5	36679
2022-03-12 10:18:57	13.8	32	36678
2022-03-12 10:17:57	14.1	31.5	36677
2022-03-12 10:16:57	14.3	31.1	36676
2022-03-12 10:15:57	14.5	30.6	36675
2022-03-12 10:14:57	14.7	30.2	36674
2022-03-12 10:13:57	15	29.8	36673
2022-03-12 10:12:57	15.2	29.2	36672
2022-03-12 10:11:57	15.5	28.7	36671
2022-03-12 10:10:57	15.8	28.3	36670
2022-03-12 10:09:57	16.1	28.2	36669
2022-03-12 10:08:57	16.4	27.3	36668
2022-03-12 10:07:57	16.8	26.9	36667
2022-03-12 10:06:57	17.1	26.4	36666
2022-03-12 10:05:57	17.5	25.9	36665
2022-03-12 10:04:57	17.9	25.4	36664
2022-03-12 10:03:57	18.3	24.7	36663
2022-03-12 10:02:57	18.8	24.4	36662
2022-03-12 10:01:57	19.2	23.7	36661
2022-03-12 10:00:57	19.8	23.1	36660
2022-03-12 09:59:57	20.4	22.7	36659
2022-03-12 09:58:57	21	22.3	36658
2022-03-12 09:57:57	21.6	21.7	36657
2022-03-12 09:56:57	22.2	21.1	36656
2022-03-12 09:55:57	22.8	20.6	36655
2022-03-12 09:54:57	23.4	20.1	36654
2022-03-12 09:53:57	24	19.6	36653
2022-03-12 09:52:57	24.6	19.1	36652
2022-03-12 09:51:57	25.2	18.8	36651
2022-03-12 09:50:57	25.8	18.3	36650
2022-03-12 09:49:57	26.4	18.1	36649
2022-03-12 09:48:57	26.9	17.9	36648
2022-03-12 09:47:57	27.2	18.1	36647
2022-03-12 09:46:57	27.4	18.4	36646
2022-03-12 09:45:57	27.3	19.2	36645
2022-03-12 09:44:57	27	19.5	36644
2022-03-12 09:43:57	26.7	19.7	36643
2022-03-12 09:42:57	26.4	20.2	36642
2022-03-12 09:41:57	26.1	20.3	36641
2022-03-12 09:40:57	25.8	20.7	36640
2022-03-12 09:39:57	25.5	20.9	36639
2022-03-12 09:38:57	25.2	21.4	36638
2022-03-12 09:37:57	24.9	21.6	36637
2022-03-12 09:36:57	24.5	22.2	36636
2022-03-12 09:35:57	24.1	22.7	36635
2022-03-12 09:34:57	23.6	23.1	36634
2022-03-12 09:33:57	23.3	23.5	36633
2022-03-12 09:32:57	22.8	24.1	36632
2022-03-12 09:31:57	22.4	24.6	36631
2022-03-12 09:30:57	21.9	25.4	36630
2022-03-12 09:29:57	21.3	25.9	36629
2022-03-12 09:28:57	20.7	26.5	36628
2022-03-12 09:27:57	20.1	27.7	36627
2022-03-12 09:26:57	19.5	28.6	36626
2022-03-12 09:25:57	18.9	29.3	36625
2022-03-12 09:24:57	18.3	30.4	36624
2022-03-12 09:23:57	17	31.6	36623
2022-03-12 09:22:57	16.4	32.9	36622
2022-03-12 09:21:57	15.8	33.9	36621
2022-03-12 09:20:57	15.2	35.7	36620
2022-03-12 09:19:57	13.9	37.4	36619
2022-03-12 09:18:57	13.3	38.8	36618
2022-03-12 09:17:57	12.7	40.4	36617
2022-03-12 09:16:57	12.1	41.9	36616
2022-03-12 09:15:57	11.5	43	36615
2022-03-12 09:14:57	11	42.7	36614
2022-03-12 09:13:57	10.7	40.5	36613
2022-03-12 09:12:57	10.7	39.2	36612
2022-03-12 09:11:57	10.8	39.2	36611
2022-03-12 09:10:57	10.8	38.8	36610
2022-03-12 09:09:57	10.9	38.6	36609
2022-03-12 09:08:57	10.9	38.5	36608
2022-03-12 09:07:57	10.9	38.6	36607
2022-03-12 09:06:57	11	38.1	36606
2022-03-12 09:05:57	11	38.2	36605
2022-03-12 09:04:57	11.1	37.9	36604
2022-03-12 09:03:57	11.1	37.8	36603
2022-03-12 09:02:57	11.2	37.7	36602
2022-03-12 09:01:57	11.2	37.4	36601
2022-03-12 09:00:57	11.3	37.2	36600
2022-03-12 08:59:57	11.3	37.1	36599
2022-03-12 08:58:57	11.4	37.2	36598
2022-03-12 08:57:57	11.4	36.9	36597
2022-03-12 08:56:57	11.5	36.7	36596
2022-03-12 08:55:57	11.5	36.6	36595
2022-03-12 08:54:57	11.6	36.6	36594
2022-03-12 08:53:57	11.7	36	36593
2022-03-12 08:52:57	11.8	35.8	36592
2022-03-12 08:51:57	11.9	35.4	36591
2022-03-12 08:50:57	12	35.3	36590
2022-03-12 08:49:57	12.2	34.8	36589
2022-03-12 08:48:57	12.5	34.1	36588
2022-03-12 08:47:57	12.8	33.4	36587
2022-03-12 08:46:57	13.2	33	36586
2022-03-12 08:45:57	13.6	32.6	36585
2022-03-12 08:44:57	14	31.8	36584
2022-03-12 08:43:57	14.5	31.2	36583
2022-03-12 08:42:57	15.1	30.7	36582
2022-03-12 08:41:57	15.7	30	36581
2022-03-12 08:40:57	16.3	30	36580
2022-03-12 08:39:57	16.8	30.3	36579
2022-03-12 08:38:57	17	25.3	36578
2022-03-12 08:37:57	17	25.5	36577
2022-03-12 08:36:57	16.9	25.6	36576
2022-03-12 08:35:57	16.9	25.5	36575
2022-03-12 08:34:57	16.8	27	36574
2022-03-12 08:33:57	16.7	33	36573
2022-03-12 08:32:57	16.8	32.5	36572
2022-03-12 08:31:57	16.9	32.2	36571
2022-03-12 08:30:57	17	32	36570
2022-03-12 08:29:57	17.1	31.7	36569
2022-03-12 08:28:57	17.3	31.2	36568
2022-03-12 08:27:57	17.4	30.7	36567
2022-03-12 08:26:57	17.6	30.3	36566
2022-03-12 08:25:57	17.7	29.9	36565
2022-03-12 08:24:57	17.9	29.5	36564
2022-03-12 08:23:57	18.1	29.1	36563
2022-03-12 08:22:57	18.3	28.4	36562
2022-03-12 08:21:57	18.5	27.8	36561
2022-03-12 08:20:57	18.7	27.2	36560
2022-03-12 08:19:57	19	26.7	36559
2022-03-12 08:18:57	19.3	26.1	36558
2022-03-12 08:17:57	19.7	25.5	36557
2022-03-12 08:16:57	20.1	25	36556
2022-03-12 08:15:57	20.5	24.5	36555
2022-03-12 08:14:57	20.9	23.8	36554
2022-03-12 08:13:57	21.5	23.1	36553
2022-03-12 08:12:57	22.1	22.5	36552
2022-03-12 08:11:57	22.7	21.8	36551
2022-03-12 08:10:57	23.2	21.3	36550
2022-03-12 08:09:57	23.8	20.8	36549
2022-03-12 08:08:57	24.2	20.4	36548
2022-03-12 08:07:57	24.8	19.9	36547
2022-03-12 08:06:57	25.3	19.3	36546
2022-03-12 08:05:57	25.7	18.6	36545
2022-03-12 08:04:57	26.3	17.8	36544
2022-03-12 08:03:57	26.9	17.2	36543
2022-03-12 08:02:57	27.5	17.2	36542
2022-03-12 08:01:57	27.9	17.1	36541
2022-03-12 08:00:57	28.2	17.4	36540
2022-03-12 07:59:57	28.1	18.1	36539
2022-03-12 07:58:57	27.8	18.5	36538
2022-03-12 07:57:57	27.5	18.8	36537
2022-03-12 07:56:57	27.3	18.9	36536
2022-03-12 07:55:57	27	19	36535
2022-03-12 07:54:57	26.8	19.5	36534
2022-03-12 07:53:57	26.5	19.6	36533
2022-03-12 07:52:57	26.2	20	36532
2022-03-12 07:51:57	25.9	20.2	36531
2022-03-12 07:50:57	25.5	20.5	36530
2022-03-12 07:49:57	25.2	20.9	36529
2022-03-12 07:48:57	24.8	21.2	36528
2022-03-12 07:47:57	24.5	21.6	36527
2022-03-12 07:46:57	24	22.3	36526
2022-03-12 07:45:57	23.4	22.5	36525
2022-03-12 07:44:57	22.8	23.1	36524
2022-03-12 07:43:57	22.2	23.6	36523
2022-03-12 07:42:57	21.6	24.3	36522
2022-03-12 07:41:57	21.1	24.6	36521
2022-03-12 07:40:57	20.5	25.3	36520
2022-03-12 07:39:57	19.9	26	36519
2022-03-12 07:38:57	19.3	26.8	36518
2022-03-12 07:37:57	18.7	27.6	36517
2022-03-12 07:36:57	18.1	28.6	36516
2022-03-12 07:35:57	17.5	29.5	36515
2022-03-12 07:34:57	16.9	30.5	36514
2022-03-12 07:33:57	16.3	31.7	36513
2022-03-12 07:32:57	15.7	32.8	36512
2022-03-12 07:31:57	15.1	33.9	36511
2022-03-12 07:30:57	14.5	34.6	36510
2022-03-12 07:29:57	13.9	35.3	36509
2022-03-12 07:28:57	13.5	34.8	36508
2022-03-12 07:27:57	13.4	32.8	36507
2022-03-12 07:26:57	13.6	31.6	36506
2022-03-12 07:25:57	13.8	31.3	36505
2022-03-12 07:24:57	14	31	36504
2022-03-12 07:23:57	14.2	30.2	36503
2022-03-12 07:22:57	14.5	30	36502
2022-03-12 07:21:57	14.7	29.6	36501
2022-03-12 07:20:57	15	29.1	36500
2022-03-12 07:19:57	15.2	28.6	36499
2022-03-12 07:18:57	15.5	28.3	36498
2022-03-12 07:17:57	15.8	27.7	36497
2022-03-12 07:16:57	16.2	27.3	36496
2022-03-12 07:15:57	16.5	26.8	36495
2022-03-12 07:14:57	16.8	26.3	36494
2022-03-12 07:13:57	17.2	25.8	36493
2022-03-12 07:12:57	17.6	25.3	36492
2022-03-12 07:11:57	18	24.9	36491
2022-03-12 07:10:57	18.5	24.3	36490
2022-03-12 07:09:57	18.9	23.7	36489
2022-03-12 07:08:57	19.5	23.1	36488
2022-03-12 07:07:57	20	22.7	36487
2022-03-12 07:06:57	20.6	22	36486
2022-03-12 07:05:57	21.2	21.5	36485
2022-03-12 07:04:57	21.8	20.9	36484
2022-03-12 07:03:57	22.4	20.6	36483
2022-03-12 07:02:57	23	20	36482
2022-03-12 07:01:57	23.6	19.5	36481
2022-03-12 07:00:57	24.2	19.1	36480
2022-03-12 06:59:57	24.8	18.7	36479
2022-03-12 06:58:57	25.4	18.3	36478
2022-03-12 06:57:57	26	18.1	36477
2022-03-12 06:56:57	26.5	18.1	36476
2022-03-12 06:55:57	26.8	18.1	36475
2022-03-12 06:54:57	27	18.7	36474
2022-03-12 06:53:57	26.8	19.3	36473
2022-03-12 06:52:57	26.6	19.5	36472
2022-03-12 06:51:57	26.3	19.9	36471
2022-03-12 06:50:57	26	20.2	36470
2022-03-12 06:49:57	25.7	20.3	36469
2022-03-12 06:48:57	25.4	20.6	36468
2022-03-12 06:47:57	25.1	21	36467
2022-03-12 06:46:57	24.8	21.2	36466
2022-03-12 06:45:57	24.5	21.9	36465
2022-03-12 06:44:57	24.1	22.3	36464
2022-03-12 06:43:57	23.7	22.6	36463
2022-03-12 06:42:57	23.2	23.1	36462
2022-03-12 06:41:57	22.6	23.7	36461
2022-03-12 06:40:57	22	24.1	36460
2022-03-12 06:39:57	21.4	24.7	36459
2022-03-12 06:38:57	20.8	25.5	36458
2022-03-12 06:37:57	20.2	26.2	36457
2022-03-12 06:36:57	19.6	26.9	36456
2022-03-12 06:35:57	19	28	36455
2022-03-12 06:34:57	18.4	28.6	36454
2022-03-12 06:33:57	17.8	29.3	36453
2022-03-12 06:32:57	17.2	30.7	36452
2022-03-12 06:31:57	16.6	31.8	36451
2022-03-12 06:30:57	16	33	36450
2022-03-12 06:29:57	15.4	34.4	36449
2022-03-12 06:28:57	14.8	35.7	36448
2022-03-12 06:27:57	13.5	37.2	36447
2022-03-12 06:26:57	12.9	39	36446
2022-03-12 06:25:57	12.3	40.6	36445
2022-03-12 06:24:57	11.7	41.7	36444
2022-03-12 06:23:57	11.1	42.4	36443
2022-03-12 06:22:57	10.6	41.3	36442
2022-03-12 06:21:57	10.5	39.2	36441
2022-03-12 06:20:57	10.5	38.5	36440
2022-03-12 06:19:57	10.6	38.4	36439
2022-03-12 06:18:57	10.6	38.2	36438
2022-03-12 06:17:57	10.7	38.2	36437
2022-03-12 06:16:57	10.7	37.9	36436
2022-03-12 06:15:57	10.7	37.5	36435
2022-03-12 06:14:57	10.8	37.6	36434
2022-03-12 06:13:57	10.9	37.5	36433
2022-03-12 06:12:57	10.9	37.3	36432
2022-03-12 06:11:57	11	37.2	36431
2022-03-12 06:10:57	11	37.2	36430
2022-03-12 06:09:57	11	36.8	36429
2022-03-12 06:08:57	11.1	36.7	36428
2022-03-12 06:07:57	11.1	36.9	36427
2022-03-12 06:06:57	11.2	36.5	36426
2022-03-12 06:05:57	11.2	36.2	36425
2022-03-12 06:04:57	11.3	36.4	36424
2022-03-12 06:03:57	11.4	35.8	36423
2022-03-12 06:02:57	11.4	35.7	36422
2022-03-12 06:01:57	11.5	35.5	36421
2022-03-12 06:00:57	11.6	35.2	36420
2022-03-12 05:59:57	11.8	34.8	36419
2022-03-12 05:58:57	12	34.5	36418
2022-03-12 05:57:57	12.2	34.1	36417
2022-03-12 05:56:57	12.5	33.5	36416
2022-03-12 05:55:57	12.8	33.1	36415
2022-03-12 05:54:57	13.1	32.3	36414
2022-03-12 05:53:57	13.6	31.6	36413
2022-03-12 05:52:57	14.1	31.2	36412
2022-03-12 05:51:57	14.6	30.4	36411
2022-03-12 05:50:57	15	30	36410
2022-03-12 05:49:57	15.6	29.5	36409
2022-03-12 05:48:57	16.1	29.4	36408
2022-03-12 05:47:57	16.6	29.3	36407
2022-03-12 05:46:57	16.8	24.4	36406
2022-03-12 05:45:57	16.8	24.4	36405
2022-03-12 05:44:57	16.7	24.6	36404
2022-03-12 05:43:57	16.7	24.8	36403
2022-03-12 05:42:57	16.6	26.7	36402
2022-03-12 05:41:57	16.6	32.2	36401
2022-03-12 05:40:57	16.7	31.9	36400
2022-03-12 05:39:57	16.8	31.9	36399
2022-03-12 05:38:57	16.9	31.1	36398
2022-03-12 05:37:57	17	30.9	36397
2022-03-12 05:36:57	17.2	30.4	36396
2022-03-12 05:35:57	17.3	30.1	36395
2022-03-12 05:34:57	17.5	29.9	36394
2022-03-12 05:33:57	17.6	29.1	36393
2022-03-12 05:32:57	17.8	28.8	36392
2022-03-12 05:31:57	17.9	28.3	36391
2022-03-12 05:30:57	18.1	27.8	36390
2022-03-12 05:29:57	18.4	27.3	36389
2022-03-12 05:28:57	18.6	26.5	36388
2022-03-12 05:27:57	18.9	26	36387
2022-03-12 05:26:57	19.2	25.6	36386
2022-03-12 05:25:57	19.5	25	36385
2022-03-12 05:24:57	19.9	24.4	36384
2022-03-12 05:23:57	20.3	23.9	36383
2022-03-12 05:22:57	20.8	23.3	36382
2022-03-12 05:21:57	21.3	22.7	36381
2022-03-12 05:20:57	21.8	22	36380
2022-03-12 05:19:57	22.4	21.5	36379
2022-03-12 05:18:57	23	21	36378
2022-03-12 05:17:57	23.5	20.5	36377
2022-03-12 05:16:57	24	20	36376
2022-03-12 05:15:57	24.4	19.5	36375
2022-03-12 05:14:57	24.9	19	36374
2022-03-12 05:13:57	25.3	18.3	36373
2022-03-12 05:12:57	25.9	17.5	36372
2022-03-12 05:11:57	26.4	17.2	36371
2022-03-12 05:10:57	27	16.9	36370
2022-03-12 05:09:57	27.4	16.9	36369
2022-03-12 05:08:57	27.6	17.1	36368
2022-03-12 05:07:57	27.6	17.8	36367
2022-03-12 05:06:57	27.4	18	36366
2022-03-12 05:05:57	27.2	18.3	36365
2022-03-12 05:04:57	27	18.5	36364
2022-03-12 05:03:57	26.7	18.6	36363
2022-03-12 05:02:57	26.5	18.9	36362
2022-03-12 05:01:57	26.2	19.1	36361
2022-03-12 05:00:57	25.9	19.3	36360
2022-03-12 04:59:57	25.6	19.7	36359
2022-03-12 04:58:57	25.3	20.1	36358
2022-03-12 04:57:57	24.9	20.4	36357
2022-03-12 04:56:57	24.5	20.8	36356
2022-03-12 04:55:57	24.1	21.2	36355
2022-03-12 04:54:57	23.7	21.5	36354
2022-03-12 04:53:57	23.3	22.1	36353
2022-03-12 04:52:57	22.8	22.5	36352
2022-03-12 04:51:57	22.2	23.1	36351
2022-03-12 04:50:57	21.6	23.6	36350
2022-03-12 04:49:57	21	24.1	36349
2022-03-12 04:48:57	20.4	24.8	36348
2022-03-12 04:47:57	19.8	25.4	36347
2022-03-12 04:46:57	19.2	26.3	36346
2022-03-12 04:45:57	18.6	26.9	36345
2022-03-12 04:44:57	18	28	36344
2022-03-12 04:43:57	17.4	28.8	36343
2022-03-12 04:42:57	16.8	29.9	36342
2022-03-12 04:41:57	16.2	30.6	36341
2022-03-12 04:40:57	15.6	31.8	36340
2022-03-12 04:39:57	15	32.8	36339
2022-03-12 04:38:57	14.4	33.4	36338
2022-03-12 04:37:57	13.9	33.7	36337
2022-03-12 04:36:57	13.6	32.6	36336
2022-03-12 04:35:57	13.6	30.7	36335
2022-03-12 04:34:57	13.8	30.1	36334
2022-03-12 04:33:57	14	29.8	36333
2022-03-12 04:32:57	14.2	29.5	36332
2022-03-12 04:31:57	14.5	29.1	36331
2022-03-12 04:30:57	14.7	28.5	36330
2022-03-12 04:29:57	15	28.3	36329
2022-03-12 04:28:57	15.2	27.8	36328
2022-03-12 04:27:57	15.5	27.2	36327
2022-03-12 04:26:57	15.8	26.9	36326
2022-03-12 04:25:57	16.1	26.5	36325
2022-03-12 04:24:57	16.4	25.9	36324
2022-03-12 04:23:57	16.8	25.5	36323
2022-03-12 04:22:57	17.1	25.1	36322
2022-03-12 04:21:57	17.6	24.6	36321
2022-03-12 04:20:57	18	24.1	36320
2022-03-12 04:19:57	18.4	23.4	36319
2022-03-12 04:18:57	18.9	23	36318
2022-03-12 04:17:57	19.4	22.5	36317
2022-03-12 04:16:57	20	21.9	36316
2022-03-12 04:15:57	20.6	21.4	36315
2022-03-12 04:14:57	21.2	20.8	36314
2022-03-12 04:13:57	21.8	20.4	36313
2022-03-12 04:12:57	22.4	19.9	36312
[truncated: 43,312 more rows]

## Sheet: Figure S21
theoretical			experimental
2 theta	intensity		2 theta	intensity
5	3615.84		6.51023	43160.5
5.02	3483.74		6.52432	45241
5.04	3362.38		6.53841	45547.6
5.06	3250.55		6.55251	45902.8
5.08	3147.2		6.5666	46218.4
5.1	3051.47		6.5807	46746.6
5.12	2962.57		6.59479	45985.3
5.14	2879.85		6.60888	46274.5
5.16	2802.7		6.62298	46273.6
5.18	2730.65		6.63707	44037.7
5.2	2663.24		6.65116	42685.2
5.22	2600.07		6.66526	40545.3
5.24	2540.83		6.69344	40476.3
5.26	2485.23		6.70754	40292.3
5.28	2433.07		6.72163	41084.1
5.3	1601.51		6.73572	40610
5.32	1576.98		6.74982	41080.8
5.34	1555.34		6.76391	40544.9
5.36	1537.18		6.778	41515.8
5.38	1523.09		6.7921	40610
5.4	1512.3		6.80619	41585
5.42	1499.68		6.82028	41643.7
5.44	1478.55		6.83438	41684
5.46	1452.5		6.84847	41246.7
5.48	1428.22		6.86257	41705.9
5.5	1407.5		6.87666	41517.9
5.52	1389.83		6.89075	41478.2
5.54	1374.37		6.90485	41440.5
5.56	1363.66		6.91894	41917.2
5.58	1350.94		6.93303	41805.9
5.6	1339.1		6.94713	42270.9
5.62	1328.01		6.96122	42037.6
5.64	1317.59		6.97531	42248
5.66	1307.77		6.98941	41512.4
5.68	1298.51		7.0035	41624.1
5.7	1289.75		7.01759	41531.8
5.72	1281.48		7.03169	41414.5
5.74	1273.66		7.04578	41549
5.76	1266.28		7.05987	41415.7
5.78	1259.31		7.07397	41807.1
5.8	1252.75		7.08806	41498.8
5.82	1246.58		7.10215	41499.4
5.84	1240.8		7.11625	41557.9
5.86	1235.4		7.13034	41491.1
5.88	1230.41		7.14444	41533
5.9	1225.82		7.15853	41161.2
5.92	1017.75		7.17262	41718
5.94	1019.4		7.18672	41356.7
5.96	1021.36		7.20081	41274.2
5.98	1023.7		7.2149	41490.1
6	1026.53		7.229	40846.8
6.02	1030.01		7.24309	40949.5
6.04	1034.36		7.25718	40970.2
6.06	1039.89		7.27128	41316.1
6.08	1047.1		7.28537	40872
6.1	1056.77		7.29946	40786.5
6.12	1070.3		7.31356	40913.9
6.14	1090.43		7.32765	40697.7
6.16	1122.56		7.34174	41296.9
6.18	1176.33		7.35584	40770.5
6.2	1265.61		7.36993	40693.1
6.22	1404.75		7.38402	40652.3
6.24	1578.15		7.39812	40593.8
6.26	1694.62		7.41221	40889.8
6.28	1634.26		7.42631	40770.6
6.3	1466.09		7.4404	40631.7
6.32	1313.5		7.45449	40279.3
6.34	1209.88		7.46859	40476.3
6.36	1146.94		7.48268	40457.6
6.38	1110.17		7.49677	40218.6
6.4	1088.31		7.51087	40315.4
6.42	1074.64		7.52496	39919.2
6.44	1065.69		7.53905	40309.2
6.46	1059.75		7.55315	39908.6
6.48	1055.9		7.56724	40205.3
6.5	1053.6		7.58133	39786.3
6.52	1052.54		7.59543	39994.4
6.54	1052.55		7.60952	39759.1
6.56	1053.59		7.62361	39707.1
6.58	1055.69		7.63771	40119.1
6.6	1058.95		7.6518	39743.6
6.62	1063.32		7.66589	39783.3
6.64	1068.19		7.67999	39603.8
6.66	1072.8		7.69408	39458.8
6.68	1077.81		7.70818	39773.6
6.7	1084.41		7.72227	39376.8
6.72	1093.22		7.73636	39415.6
6.74	1104.67		7.75046	38979.9
6.76	1119.39		7.76455	39145.5
6.78	1138.31		7.77864	39307.8
6.8	1162.88		7.79274	39314.2
6.82	1196.74		7.80683	39203.2
6.84	1240.92		7.82092	38864.6
6.86	1303.33		7.83502	39027.4
6.88	1396.89		7.84911	40187.8
6.9	1547.12		7.8632	39037.1
6.92	1799.76		7.8773	38848.5
6.94	2220.59		7.89139	38744.8
6.96	2869.74		7.90548	38640.9
6.98	3691.7		7.91958	38667.2
7	4248.51		7.93367	38804.2
7.02	3965.8		7.94776	38304.9
7.04	3163.83		7.96186	38340.5
7.06	2432.44		7.97595	38303
7.08	1933.63		7.99005	38355.7
7.1	1628.62		8.00414	38547
7.12	1448.31		8.01823	38504.6
7.14	1338.85		8.03233	38168.6
7.16	1268.07		8.04642	37961.5
7.18	1219.33		8.06051	38012.3
7.2	1184.27		8.07461	38176.8
7.22	1158.38		8.0887	38194.9
7.24	1138.98		8.10279	37583.3
7.26	1124.36		8.11689	37831
7.28	1113.39		8.13098	37860.7
7.3	1105.32		8.14507	37588.3
7.32	1099.64		8.15917	37621.2
7.34	1095.98		8.17326	37724.8
7.36	1094.07		8.18735	37470.8
7.38	1093.89		8.20145	37395.9
7.4	1095.6		8.21554	37600
7.42	1128.36		8.22963	37279
7.44	1135.51		8.24373	37140.9
7.46	1145.8		8.25782	37055.6
7.48	1160.2		8.27192	37179.4
7.5	1180.29		8.28601	37319.8
7.52	1208.8		8.3001	37003.5
7.54	1250.88		8.3142	37099.7
7.56	1316.9		8.32829	37198
7.58	1426.54		8.34238	37111.8
7.6	1611.72		8.35648	37080.6
7.62	1910.83		8.37057	37054.7
7.64	2336.69		8.38466	36818.2
7.66	2764.7		8.39876	36890
7.68	2843.94		8.41285	37531.7
7.7	2484.15		8.42694	36932.2
7.72	2034.93		8.44104	36863.5
7.74	1696.43		8.45513	36618.9
7.76	1482.15		8.46922	36483.6
7.78	1355.25		8.48332	36329.8
7.8	1280.54		8.49741	36477.1
7.82	1234.65		8.5115	36441
7.84	1204.82		8.5256	36259.2
7.86	1184.67		8.53969	36162.4
7.88	1170.91		8.55379	36064.3
7.9	1161.68		8.56788	36215.6
7.92	1155.86		8.58197	35925
7.94	1152.74		8.59607	35985.3
7.96	1152.22		8.61016	35951.3
7.98	1153.37		8.62425	35871.6
8	1156.41		8.63835	35762.1
8.02	1161.39		8.65244	35990.6
8.04	1168.47		8.66653	35567.6
8.06	1177.97		8.68063	35703.7
8.08	1190.43		8.69472	35534.4
8.1	1206.73		8.70881	35774
8.12	1228.27		8.72291	35704
8.14	1257.54		8.737	35669.6
8.16	1299.28		8.75109	35327.1
8.18	1362.92		8.76519	35758.1
8.2	1466.01		8.77928	36290.9
8.22	1677.36		8.79337	38673.3
8.24	1944.03		8.80747	43418.6
8.26	2304.63		8.82156	44175.2
8.28	2621.41		8.83566	41360.6
8.3	2612.84		8.84975	38865
8.32	2304.41		8.86384	37081.9
8.34	1978.24		8.87794	36254
8.36	1751.13		8.89203	35743.8
8.38	1618.64		8.90612	35306.1
8.4	1551.16		8.92022	34982.6
8.42	1523.13		8.93431	35063.9
8.44	1530.11		8.9484	34758.7
8.46	1541.49		8.9625	34665.2
8.48	1561.89		8.97659	34887.5
8.5	1596.38		8.99068	34385.4
8.52	1641.94		9.00478	34360.9
8.54	1699.68		9.01887	34824
8.56	1771.61		9.03296	34138.4
8.58	1860.82		9.04706	34238.3
8.6	1971.8		9.06115	34497.4
8.62	2111		9.07524	34050.2
8.64	2287.8		9.08934	34285.3
8.66	2516.07		9.10343	34320.7
8.68	2816.99		9.11753	34118.4
8.7	3231.63		9.13162	34125.8
8.72	3809.01		9.14571	33775
8.74	4676.75		9.15981	33896.1
8.76	6074.3		9.1739	33798.7
8.78	8424.85		9.18799	33756.2
8.8	12326.5		9.20209	33702.2
8.82	18294.7		9.21618	33814.9
8.84	25686.8		9.23027	33703.8
8.86	30295.1		9.24437	33660.6
8.88	27265.2		9.25846	33572.5
8.9	19993.9		9.27255	33772.6
8.92	13566.2		9.28665	33518.6
8.94	9231.2		9.30074	33404.3
8.96	6594.1		9.31483	33613.6
8.98	5037.83		9.32893	33422.2
9	4092.84		9.34302	33186.5
9.02	3482.44		9.35711	33391.1
9.04	3065		9.37121	33219.7
9.06	2770.1		9.3853	33239.5
9.08	2560.46		9.3994	32906.4
9.1	2413.56		9.41349	33139.8
9.12	2310.12		9.42758	33017.9
9.14	2225.46		9.44168	33001.7
9.16	2144.07		9.45577	33069.9
9.18	2079.3		9.46986	33028.2
9.2	2036.8		9.48396	32830.4
9.22	2015.95		9.49805	32870.6
9.24	2014.52		9.51214	33017.4
9.26	2031.21		9.52624	33052.8
9.28	2066.65		9.54033	33025.4
9.3	2124.11		9.55442	32919.4
9.32	2210.18		9.56852	33690.6
9.34	2334.53		9.58261	35944.4
9.36	2506.55		9.5967	43077
9.38	2721.39		9.6108	47078.2
9.4	2931.11		9.62489	43435.2
9.42	3103.81		9.63899	39166.7
9.44	3273.58		9.65308	35965.7
9.46	3535.4		9.66717	34100.9
9.48	3935.31		9.68127	33094.1
9.5	4522.07		9.69536	32462.7
9.52	5386.47		9.70945	32276.4
9.54	6717.1		9.72355	32119.4
9.56	8890.3		9.73764	32190.5
9.58	12557.6		9.75173	32080.2
9.6	18599.9		9.76583	32237.7
9.62	27656.9		9.77992	31962.1
9.64	38266.1		9.79401	32078.3
9.66	43523.3		9.80811	31888.8
9.68	37708.5		9.8222	32222.7
9.7	27178		9.83629	33472.2
9.72	18466.1		9.85039	36713.5
9.74	12787.9		9.86448	36789.7
9.76	9472.8		9.87857	35299.9
9.78	7684.4		9.89267	33878
9.8	6867.35		9.90676	32584.5
9.82	6797.05		9.92086	31781.9
9.84	7509.15		9.93495	31516.4
9.86	9170.45		9.94904	31242.3
9.88	11748.2		9.96314	31334.4
9.9	14220.8		9.97723	31027.9
9.92	14195.4		9.99132	31127.4
9.94	11492.2		10.0054	30979.6
9.96	8477.6		10.0195	30892.3
9.98	6290.45		10.0336	31110
10	4946.48		10.0477	31203.9
10.02	4211.41		10.0618	31317.5
10.04	3890.77		10.0759	31560.8
10.06	3902.75		10.09	32141.3
10.08	4308.63		10.1041	32528.9
10.1	5150.02		10.1182	32489.2
10.12	6514		10.1323	31536.9
10.14	8050.55		10.1464	31016.9
10.16	8533.4		10.1604	30630.5
10.18	7306.35		10.1745	30882.2
10.2	5553.02		10.1886	30526.4
10.22	4168.13		10.2027	30439.7
10.24	3261.79		10.2168	30053.9
10.26	2708.27		10.2309	30312.4
10.28	2371.11		10.245	30301.7
10.3	2155.75		10.2591	29881.3
10.32	1980.97		10.2732	29976.6
10.34	1877.49		10.2873	29795.8
10.36	1802.43		10.3014	29763.9
10.38	1747.22		10.3155	29702.2
10.4	1704.55		10.3296	29509.9
10.42	1670.04		10.3437	29751.5
10.44	1644.07		10.3578	29701.6
10.46	1627.13		10.3718	29549.8
10.48	1618.68		10.3859	29555.9
10.5	1618.28		10.4	29674.7
10.52	1625.46		10.4141	29450.7
10.54	1640.64		10.4282	29349.6
10.56	1664.62		10.4423	29345.7
10.58	1698.77		10.4564	29264.7
10.6	1745.17		10.4705	28966.3
10.62	1807.15		10.4846	28849.6
10.64	1889.3		10.4987	29257.2
10.66	1998.65		10.5128	28969.7
10.68	2146.07		10.5269	28906.1
10.7	2350.95		10.541	28899.6
10.72	2643.11		10.5551	28890.8
10.74	3088.56		10.5692	28855.4
10.76	3813.72		10.5832	28697
10.78	5036.6		10.5973	28591.9
10.8	7052.55		10.6114	28615.9
10.82	10078.9		10.6255	28654.7
10.84	13638.3		10.6396	28696.3
10.86	15431.5		10.6537	28272.1
10.88	13504.5		10.6678	28521.6
10.9	9958.65		10.6819	28420.8
10.92	7004.65		10.696	28359.1
10.94	5059.98		10.7101	28304.9
10.96	3895.95		10.7242	28195.3
10.98	3219.99		10.7383	28174.6
11	2819.7		10.7524	28267.7
11.02	2573.69		10.7665	28640.8
11.04	2421.12		10.7806	29870.7
11.06	2332.5		10.7947	33322
11.08	2293.36		10.8087	34045.8
11.1	2304.82		10.8228	31936.2
11.12	2311.19		10.8369	30059.4
11.14	2407.42		10.851	28780.2
11.16	2566.12		10.8651	28215.5
11.18	2818.47		10.8792	27831
11.2	3228.18		10.8933	27700
11.22	3910.53		10.9074	27435.6
11.24	5033.8		10.9215	27585.3
11.26	6758.05		10.9356	27717.6
11.28	8969.15		10.9497	27322.6
11.3	10609		10.9638	27356
11.32	10198.9		10.9779	27282.8
11.34	8491.8		10.992	27221.3
11.36	7047.85		11.0061	27286.3
11.38	6378.45		11.0201	27263.7
11.4	6517.6		11.0342	27236.6
11.42	7579.75		11.0483	27311.4
11.44	9879.45		11.0624	27158.2
11.46	13971.6		11.0765	27134
11.48	20311		11.0906	27025.2
11.5	27959.1		11.1047	27146.3
11.52	32084.4		11.1188	26674.4
11.54	28128		11.1329	26932.4
11.56	20358		11.147	26821.6
11.58	13760.7		11.1611	26781
11.6	9364.25		11.1752	26953.6
11.62	6686.6		11.1893	26900.3
11.64	5097.74		11.2034	27319.4
11.66	4116.7		11.2175	28086.9
11.68	3481.6		11.2316	28728.2
11.7	3025.91		11.2456	29174.4
11.72	2691.12		11.2597	29085.4
11.74	2437.96		11.2738	28336.8
11.76	2242.57		11.2879	27559
11.78	2089.51		11.302	27095.1
11.8	1968.5		11.3161	26679.4
11.82	1872.8		11.3302	26188.3
11.84	1846.99		11.3443	26460.1
11.86	1793.51		11.3584	26611.6
11.88	1759.86		11.3725	26321.4
11.9	1746.45		11.3866	26311.4
11.92	1748.36		12.3149	23172
11.94	1744.13		12.3287	23039.5
11.96	1712.87		12.3424	22843.5
11.98	1673.41		12.3561	23096.9
12	1650.52		12.3699	23055.2
12.02	1653.99		12.3836	22884.3
12.04	1692.16		12.3973	22897.8
12.06	1781.3		12.4111	22858.5
12.08	1947.96		12.4248	22781.7
12.1	2219.44		12.4386	22957.6
12.12	2580.73		12.4523	23633.1
12.14	2858.18		12.466	24916.4
12.16	2775.12		12.4798	26043.1
12.18	2428.07		12.4935	24854.3
12.2	2096.22		12.5072	23720.8
12.22	1874.54		12.521	23156.3
12.24	1744.28		12.5347	22706.9
12.26	1678.26		12.5484	22751.3
12.28	1652.33		12.5622	22324.2
12.3	1652.58		12.5759	22392
12.32	1659.59		12.5897	22462.4
12.34	1700.24		12.6034	22546.1
12.36	1763.46		12.6171	22222.5
12.38	1856.1		12.6309	22370
12.4	1991.68		12.6446	22618.6
12.42	2197.4		12.6583	22486.3
12.44	2528.03		12.6721	22246
12.46	3083.41		12.6858	23132.1
12.48	4011.81		12.6996	22165.3
12.5	5460.09		12.7133	22324
12.52	7352.55		12.727	22229.3
12.54	8793.4		12.7408	21978.2
12.56	8364.95		12.7545	22276.7
12.58	6577.95		12.7682	22049
12.6	4855.86		12.782	22022.3
12.62	3668.11		12.7957	22029.5
12.64	2948.49		12.8094	21969.4
12.66	2538.71		12.8232	22020.4
12.68	2311.19		12.8369	22030
12.7	2188.71		12.8507	21956.1
12.72	2128.81		12.8644	22041.8
12.74	2105.86		12.8781	22120.5
12.76	2087.99		12.8919	22167.4
12.78	2078.98		12.9056	22080.5
12.8	2107.76		12.9193	21870.9
12.82	2174.68		12.9331	21938.7
12.84	2291.64		12.9468	21948.7
12.86	2479.38		12.9605	21770.2
12.88	2764.93		12.9743	21726.1
12.9	3161.58		12.988	21897.4
12.92	3597.21		13.0018	21982.6
12.94	3854.02		13.0155	22278.8
12.96	3879.38		13.0292	23553.7
12.98	3903.47		13.043	27032.8
13	4179.83		13.0567	28961.1
13.02	4798.63		13.0704	26548.7
13.04	5931.95		13.0842	23791.5
13.06	7836.3		13.0979	22638
13.08	10751.7		13.1117	21979.9
13.1	14463.1		13.1254	21722.2
13.12	17118.2		13.1391	21929.5
13.14	16492		13.1529	21755.6
13.16	14065.8		13.1666	21678.5
13.18	12371.9		13.1803	21845.1
13.2	12357.7		13.1941	22688.8
13.22	14459.6		13.2078	24802.5
13.24	19341		13.2215	33952.6
13.26	27847		13.2353	51015.7
13.28	39918.2		13.249	50512.7
13.3	51000		13.2628	37063.1
13.32	50964.9		13.2765	27790.4
13.34	39670.3		13.2902	23418.5
13.36	27199.2		13.304	21964.5
13.38	18135.8		13.3177	21283.5
13.4	12440.7		13.3314	21290.4
13.42	9052.2		13.3452	20941.5
13.44	7017.75		13.3589	20987.7
13.46	5729.11		13.3726	20998.8
13.48	4860.95		13.3864	21087.4
13.5	4251.79		13.4001	20695.3
13.52	3819.83		13.4139	20760.5
13.54	3523.33		13.4276	20795.9
13.56	3347.4		13.4413	20650.9
13.58	3303.72		13.4551	20886.4
13.6	3432.98		13.4688	20547.3
13.62	3794.61		13.4825	20575.2
13.64	4425.22		13.4963	20526.7
13.66	5155.48		13.51	20509.3
13.68	5377.19		13.5238	20578.5
13.7	4745.03		13.5375	20517.2
13.72	3843.46		13.5512	20560.1
13.74	3129.17		13.565	20599.7
13.76	2661.72		13.5787	20959.2
13.78	2379.19		13.5924	21258.7
13.8	2213.74		13.6062	21377
13.82	2118.85		13.6199	21414.8
13.84	2069.78		13.6336	21010
13.86	2056.36		13.6474	20615.2
13.88	2077.61		13.6611	20451.8
13.9	2140.89		13.6749	20307.7
13.92	2266.28		13.6886	20204.9
13.94	2512.93		13.7023	20109.6
13.96	2914.07		13.7161	20016.5
13.98	3571.55		13.7298	20105.2
14	4518.82		13.7435	19888.2
14.02	5495.41		13.7573	19931.1
14.04	5765.6		13.771	19822.5
14.06	5101.06		13.7847	19801.1
14.08	4271.82		13.7985	19771
14.1	3770.51		13.8122	19833.5
14.12	3696.38		13.826	19755.8
14.14	4082.53		13.8397	19586.4
14.16	4970.55		13.8534	19762.9
14.18	6301.25		13.8672	19644.5
14.2	7494.8		13.8809	19643.4
14.22	7411.15		13.8946	19603.1
14.24	6151.15		13.9084	19560.5
14.26	4852.77		13.9221	19596.4
14.28	3983.49		13.9359	19525.6
14.3	3550.12		13.9496	19682.9
14.32	3463.85		13.9633	19904.5
14.34	3650.89		13.9771	19766.7
14.36	4028.68		13.9908	19631.6
14.38	4396.18		14.0045	19609.6
14.4	4576.11		14.0183	19263.3
14.42	4751.48		14.032	19211.6
14.44	5287.16		14.0457	19494.9
14.46	6486.95		14.0595	19395.8
14.48	8744.75		14.0732	19475.3
14.5	12531.2		14.087	19402.8
14.52	17994		14.1007	19915.6
14.54	23513		14.1144	20342.9
14.56	24528.2		14.1282	20891
14.58	19842.2		14.1419	20807.6
14.6	13976.8		14.1556	20396.4
14.62	9580		14.1694	20108.6
14.64	6809.5		14.1831	19590.1
14.66	5207.83		14.1968	19309.9
14.68	4327.82		14.2106	19045.1
14.7	3852.41		14.2243	19237
14.72	3530.05		14.2381	19008
14.74	3179.68		14.2518	19076.5
14.76	2830.41		14.2655	19180.3
14.78	2567.47		14.2793	19067.9
14.8	2365.28		14.293	19245.8
14.82	2319.74		14.3067	19077.2
14.84	2382.99		14.3205	19179.4
14.86	2540.76		14.3342	18993.2
14.88	2694.49		14.348	18948.1
14.9	2644.72		14.3617	18719.2
14.92	2394.61		14.3754	18812.2
14.94	2136.35		14.3892	18811.3
14.96	1953.92		14.4029	18698.2
14.98	1845.78		14.4166	18814.9
15	1792.35		14.4304	18929.6
15.02	1776.21		14.4441	19311.6
15.04	1783		14.4578	21279.3
15.06	1796.64		14.4716	26651.8
15.08	1810.76		14.4853	27360.5
15.1	1836.29		14.4991	24069.6
15.12	1882.38		14.5128	20486.8
15.14	1950.07		14.5265	19135.3
15.16	2050.41		14.5403	18612.7
15.18	2191.52		14.554	18392.4
15.2	2378.27		14.5677	18498.9
15.22	2636.36		14.5815	18349.5
15.24	3005.79		14.5952	18154.7
15.26	3565.7		14.6089	18151.8
15.28	4471.68		14.6227	18356.8
15.3	5995.24		14.6364	18554.9
15.32	8511.75		14.6502	18717.2
15.34	12321.4		14.6639	18624.1
15.36	16920.2		14.6776	18306.6
15.38	19524.2		14.6914	18143.8
15.4	17382		14.7051	18198.1
15.42	12932.7		14.7188	18250.9
15.44	9180.9		14.7326	18213.9
15.46	6802.4		14.7463	18244.9
15.48	5572.15		14.7601	17869.8
15.5	5150.97		14.7738	18022.1
15.52	5200.97		14.7875	18157.3
15.54	5243.37		14.8013	17930.7
15.56	4864.03		14.815	17891.9
15.58	4327.98		14.8287	17991.3
15.6	4023.34		14.8425	17953.6
15.62	4117.6		14.8562	18037.9
15.64	4641.76		14.8699	17694.2
15.66	5650.7		14.8837	17799.6
15.68	6956.9		14.8974	17860.6
15.7	7741.1		14.9112	17797
15.72	7309.3		14.9249	17621.1
15.74	6449.65		14.9386	17651.6
15.76	6104.8		14.9524	17762.6
15.78	6664		14.9661	17699.7
15.8	8347.3		14.9798	17726.6
15.82	11233.1		14.9936	17512.1
15.84	14597.8		15.0073	17485.6
15.86	15878.2		15.021	17417
15.88	13477.9		15.0348	17708.8
15.9	9812.7		15.0485	17483.5
15.92	6883.95		15.0623	17639.5
15.94	4980.65		15.076	17363
15.96	3848.22		15.0897	17386.4
15.98	3195.21		15.1035	17562
16	2802.31		15.1172	17341.3
16.02	2515.38		15.1309	17445.3
16.04	2245.95		15.1447	17298.5
16.06	2043.74		15.1584	17517.7
16.08	1893.1		15.1722	17370.9
16.1	1786.15		15.1859	17153.2
16.12	1713.59		15.1996	17419.9
16.14	1666.55		15.2134	17158.7
16.16	1631.39		15.2271	17286.2
16.18	1589.93		15.2408	17567
16.2	1545.17		15.2546	17600.7
16.22	1511.02		15.2683	18290.9
16.24	1494.55		15.282	21000.3
16.26	1498.61		15.2958	27164.8
16.28	1524.24		15.3095	29131.7
16.3	1563.74		15.3233	23817.7
16.32	1585.1		15.337	19430
16.34	1565.29		15.3507	17793.8
16.36	1522.05		15.3645	17205
16.38	1491.44		15.3782	17164.3
16.4	1482.61		15.3919	16979.3
16.42	1493.35		15.4057	16944.5
16.44	1522.47		15.4194	17064.9
16.46	1571.76		15.4331	17035.8
16.48	1652.43		15.4469	17110.8
16.5	1772.33		15.4606	17131.4
16.52	1968.76		15.4744	17281
16.54	2300.72		15.4881	16994.9
16.56	2850.77		15.5018	16968.6
16.58	3687.6		15.5156	16793.4
16.6	4712.37		15.5293	17004.8
16.62	5326.38		15.543	16986.7
16.64	4890.49		15.5568	16984.1
16.66	3908.3		15.5705	17055.6
16.68	3061.53		15.5843	17398.4
16.7	2508.58		15.598	17770.1
16.72	2194.11		15.6117	18381.1
16.74	2035.67		15.6255	18395.5
16.76	1966.15		15.6392	18048.2
16.78	1941.4		15.6529	17699
16.8	1945.22		15.6667	17129.7
16.82	1982.26		15.6804	16883.9
16.84	2040.77		15.6941	16889.1
16.86	2176.76		15.7079	16761.1
16.88	2354.77		15.7216	16857.3
16.9	2608.36		15.7354	17021.9
16.92	2973.46		15.7491	17639.9
16.94	3524.76		15.7628	20494.6
16.96	4416.44		15.7766	23287.4
16.98	5924.13		15.7903	21754.7
17	8444.15		15.804	18791.2
17.02	12355.6		15.8178	17114.8
17.04	17353.1		15.8315	16709.8
17.06	20853.8		15.8452	16339.7
17.08	19283.2		15.859	16544.6
17.1	14429.5		15.8727	16429.5
17.12	9940.95		15.8865	16287.3
17.14	6868.5		15.9002	16262.9
17.16	4989.8		15.9139	16300.5
17.18	3888.41		15.9277	16275.5
17.2	3232.29		15.9414	16209.4
17.22	2825.51		15.9551	16049.4
17.24	2571.73		15.9689	16247.8
17.26	2432.44		15.9826	16106.5
17.28	2401.4		15.9963	16060.5
17.3	2488.39		16.0101	16136.2
17.32	2679.07		16.0238	16043.8
17.34	2914.2		16.0376	16167.6
17.36	2944.61		16.0513	16050.2
17.38	2711.22		16.065	16146.4
17.4	2469.68		16.0788	16097.6
17.42	2358.9		16.0925	15959.4
17.44	2428.22		16.1062	15923.9
17.46	2670.12		16.12	16061.7
17.48	2983.51		16.1337	16087.7
17.5	3078.69		16.1475	15958.4
17.52	2807.3		16.1612	15810.7
17.54	2433.57		16.1749	15966.8
17.56	2155.29		16.1887	15848.9
17.58	1997.6		16.2024	15776.7
17.6	1936.21		16.2161	15884
17.62	1947.72		16.2299	15887.2
17.64	2024.14		16.2436	15831.6
17.66	2182.72		16.2573	15740.6
17.68	2462.61		16.2711	15818.3
17.7	2949.62		16.2848	15764.7
17.72	3756.63		16.2986	15824.5
17.74	4961.25		16.3123	15662.8
17.76	6355.2		16.326	15675.1
17.78	7037.05		16.3398	15826.9
17.8	6370.85		16.3535	15588.1
17.82	5284.39		16.3672	15673.2
17.84	4581.93		16.381	15578.5
17.86	4508.67		16.3947	15748
17.88	5031.08		16.4084	15559.2
17.9	5859.49		16.4222	15536.4
17.92	6183.3		16.4359	15661.9
17.94	5454.52		16.4497	15558.6
17.96	4370.04		16.4634	15619.5
17.98	3545.64		16.4771	15525.8
18	3085.93		16.4909	15648.2
18.02	2922.28		16.5046	15658.9
18.04	2930.26		16.5183	15947
18.06	2919.28		16.5321	16710.5
18.08	2780.88		16.5458	16834.4
18.1	2647.18		16.5596	15990.2
18.12	2618.34		16.5733	15756.9
18.14	2722.4		16.587	15458.4
18.16	2961.78		16.6008	15580.8
18.18	3307.78		16.6145	15454.4
18.2	3689.1		16.6282	15342.8
18.22	4160.84		16.642	15447.7
18.24	5009.45		16.6557	15422
18.26	6579.85		16.6694	15428
18.28	9192.2		16.6832	15333.6
18.3	12853.2		16.6969	15375.3
18.32	16211.6		16.7107	15368.7
18.34	16275		16.7244	15271.8
18.36	13054		16.7381	15339.8
18.38	9573.4		16.7519	15386.6
18.4	7228.25		16.7656	15301.2
18.42	6051.55		16.7793	15159.1
18.44	5708.62		16.7931	15288.1
18.46	5630.85		16.8068	15328.9
18.48	5209.34		16.8205	15426.4
18.5	4546.68		16.8343	15468.7
18.52	4092.11		16.848	15270.5
18.54	4008.72		16.8618	15414.6
18.56	4346.5		16.8755	15368.2
18.58	4933.76		16.8892	15295.8
18.6	5230.96		16.903	15339.6
18.62	4776.6		16.9167	15485.8
18.64	3997.31		16.9304	15714.1
18.66	3376.08		16.9442	16743.2
18.68	3013.81		16.9579	20369.8
18.7	2865.41		16.9717	27096.9
18.72	2887.64		16.9854	27022.8
18.74	3071.07		16.9991	20664.9
18.76	3464.43		17.0129	16898.2
18.78	4192.84		17.0266	15510.8
18.8	5459.76		17.0403	15284.6
18.82	7464.45		17.0541	15031.3
18.84	10114.2		17.0678	14978.8
18.86	12184		17.0815	14992.6
18.88	11659.2		17.0953	14989.8
18.9	9184.45		17.109	14939.1
18.92	6791.8		17.1228	14844.1
18.94	5168.99		17.1365	15024.9
18.96	4233.62		17.1502	14834.4
18.98	3767.57		17.164	14979
19	3579.84		17.1777	15032.1
19.02	3569.54		17.2189	14917.8
19.04	3741.35		17.2326	14942.3
19.06	4151.33		17.2464	15039.9
19.08	4867.65		17.2601	15344.1
19.1	5909.76		17.2739	15320.5
19.12	7052.25		17.2876	15098.2
19.14	7842.95		17.3013	15088.5
19.16	8578.7		17.3151	14996.9
19.18	10256.6		17.3288	14929.4
19.2	13676.5		17.3425	14920.4
19.22	19233.8		17.3563	14938.9
19.24	25885.8		17.37	14964.2
19.26	29124.8		17.3838	14894.7
19.28	25412		17.3975	14926.7
19.3	18970.5		17.4112	14889.4
19.32	14006.9		17.425	15009
19.34	11361.4		17.4387	14687.2
19.36	10564		17.4524	14805.9
19.38	10470		17.4662	14751.8
19.4	9569.2		17.4799	14647.1
19.42	7827.65		17.4936	14638.1
19.44	6299		17.5074	14816.6
19.46	5414.51		17.5211	14578
19.48	5143.2		17.5349	14579.7
19.5	5228.22		17.5486	14511.1
19.52	5124.14		17.5623	14521.7
19.54	4526.64		17.5761	14508.9
19.56	3832.62		17.5898	14447.1
19.58	3362.98		17.6035	14320.4
19.6	3171.05		17.6173	14341.7
19.62	3187.91		17.631	14216.5
19.64	3213.3		17.6447	14441.9
19.66	3011.44		17.6585	14898
19.68	2663.39		17.6722	16839.9
19.7	2365.9		17.686	17979.2
19.72	2172.8		17.6997	17888.7
19.74	2071.81		17.7134	16498.9
19.76	2044.52		17.7272	15633.6
19.78	2086.07		17.7409	15530.8
19.8	2212.44		17.7546	15285.8
19.82	2451.86		17.7684	15282.3
19.84	2892.53		17.7821	15710.6
19.86	3558.11		17.7959	15981.8
19.88	4319.57		17.8096	16129
19.9	4678.01		17.8233	16389.6
19.92	4358.7		17.8371	16164.2
19.94	3903.11		17.8508	16382.5
19.96	3780.14		17.8645	15914.8
19.98	4101.18		17.8783	15616.7
20	4745.35		17.892	15484.4
20.02	5189.47		17.9057	15594.9
20.04	4880.01		17.9195	15300
20.06	4214.74		17.9332	15458.7
20.08	3802.62		17.947	15496.3
20.1	3825.13		17.9607	15413.2
20.12	4219.93		17.9744	14952.6
20.14	4623.42		17.9882	15282.6
20.16	4494.11		18.0019	15227.3
20.18	3982.84		18.0156	14377.3
20.2	3641.58		18.0294	14663.6
20.22	3703.23		12.3149	23172
20.24	4148.66		12.3287	23039.5
20.26	4652.51		12.3424	22843.5
20.28	4558.47		12.3561	23096.9
20.3	3822.14		12.3699	23055.2
20.32	3040.95		12.3836	22884.3
20.34	2482.89		12.3973	22897.8
20.36	2165.01		12.4111	22858.5
20.38	1995.8		12.4248	22781.7
20.4	1872.12		12.4386	22957.6
20.42	1744.47		12.4523	23633.1
20.44	1636.85		12.466	24916.4
20.46	1565.95		12.4798	26043.1
20.48	1530.89		12.4935	24854.3
20.5	1528.77		12.5072	23720.8
20.52	1563.2		12.521	23156.3
20.54	1649.55		12.5347	22706.9
20.56	1818.59		12.5484	22751.3
20.58	2113.92		12.5622	22324.2
20.6	2558.87		12.5759	22392
20.62	3060.18		12.5897	22462.4
20.64	3260.5		12.6034	22546.1
20.66	2925.58		12.6171	22222.5
20.68	2403.39		12.6309	22370
20.7	1986.47		12.6446	22618.6
20.72	1707.93		12.6583	22486.3
20.74	1552.97		12.6721	22246
20.76	1469.35		12.6858	23132.1
20.78	1429.43		12.6996	22165.3
20.8	1419.71		12.7133	22324
20.82	1447.48		12.727	22229.3
20.84	1491.59		12.7408	21978.2
20.86	1562.04		12.7545	22276.7
20.88	1643.65		12.7682	22049
20.9	1754.36		12.782	22022.3
20.92	1949.76		12.7957	22029.5
20.94	2297.32		12.8094	21969.4
20.96	2838.65		12.8232	22020.4
20.98	3471.18		12.8369	22030
21	3772.55		12.8507	21956.1
21.02	3437.2		12.8644	22041.8
21.04	2883.67		12.8781	22120.5
21.06	2502.29		12.8919	22167.4
21.08	2365.6		12.9056	22080.5
21.1	2390.74		12.9193	21870.9
21.12	2368.62		12.9331	21938.7
21.14	2169.05		12.9468	21948.7
21.16	1927.7		12.9605	21770.2
21.18	1767.31		12.9743	21726.1
21.2	1704.38		12.988	21897.4
21.22	1701.84		13.0018	21982.6
21.24	1677.51		13.0155	22278.8
21.26	1588.26		13.0292	23553.7
21.28	1493.94		13.043	27032.8
21.3	1422.33		13.0567	28961.1
21.32	1383.5		13.0704	26548.7
21.34	1372.34		13.0842	23791.5
21.36	1386.43		13.0979	22638
21.38	1429.66		13.1117	21979.9
21.4	1513.62		13.1254	21722.2
21.42	1653.53		13.1391	21929.5
21.44	1852.03		13.1529	21755.6
21.46	2048.15		13.1666	21678.5
21.48	2098.45		13.1803	21845.1
21.5	2020.61		13.1941	22688.8
21.52	1977.43		13.2078	24802.5
21.54	2061.78		13.2215	33952.6
21.56	2266.01		13.2353	51015.7
21.58	2452.91		13.249	50512.7
21.6	2385.77		13.2628	37063.1
21.62	2112.47		13.2765	27790.4
21.64	1851.61		13.2902	23418.5
21.66	1676.06		13.304	21964.5
21.68	1577.53		13.3177	21283.5
21.7	1533.13		13.3314	21290.4
21.72	1528.86		13.3452	20941.5
21.74	1551.05		13.3589	20987.7
21.76	1600.01		13.3726	20998.8
21.78	1683.08		13.3864	21087.4
21.8	1786.77		13.4001	20695.3
21.82	1858.65		13.4139	20760.5
21.84	1866.78		13.4276	20795.9
21.86	1860.41		13.4413	20650.9
21.88	1885.63		13.4551	20886.4
21.9	1955.53		13.4688	20547.3
21.92	2076.69		13.4825	20575.2
21.94	2250.07		13.4963	20526.7
21.96	2502.61		13.51	20509.3
21.98	2878.34		13.5238	20578.5
22	3430.13		13.5375	20517.2
22.02	4185.51		13.5512	20560.1
22.04	5047.03		13.565	20599.7
22.06	5857.45		13.5787	20959.2
22.08	6937.25		13.5924	21258.7
22.1	8926.5		13.6062	21377
22.12	12215.9		13.6199	21414.8
22.14	16366		13.6336	21010
22.16	18927		13.6474	20615.2
22.18	17588.2		13.6611	20451.8
22.2	14712.7		13.6749	20307.7
22.22	13156.4		13.6886	20204.9
22.24	13566.8		13.7023	20109.6
22.26	14962.2		13.7161	20016.5
22.28	14828		13.7298	20105.2
22.3	12260.2		13.7435	19888.2
22.32	9338.8		13.7573	19931.1
22.34	7355.2		13.771	19822.5
22.36	6352.3		13.7847	19801.1
22.38	5831.47		13.7985	19771
22.4	5142.67		13.8122	19833.5
22.42	4259.95		13.826	19755.8
22.44	3517.2		13.8397	19586.4
22.46	3005.07		13.8534	19762.9
22.48	2687.71		13.8672	19644.5
22.5	2493.57		13.8809	19643.4
22.52	2371.16		13.8946	19603.1
22.54	2306.53		13.9084	19560.5
22.56	2302.25		13.9221	19596.4
22.58	2362.11		13.9359	19525.6
22.6	2511.24		13.9496	19682.9
22.62	2799.77		13.9633	19904.5
22.64	3321.32		13.9771	19766.7
22.66	4207.76		13.9908	19631.6
22.68	5568.18		14.0045	19609.6
22.7	7225.4		14.0183	19263.3
22.72	8219.6		14.032	19211.6
22.74	7636.65		14.0457	19494.9
22.76	6395.8		14.0595	19395.8
22.78	5598.88		14.0732	19475.3
22.8	5477.55		14.087	19402.8
22.82	5694.6		14.1007	19915.6
22.84	5529.39		14.1144	20342.9
22.86	4859.98		14.1282	20891
22.88	4276.77		14.1419	20807.6
22.9	4083.57		14.1556	20396.4
22.92	4230.18		14.1694	20108.6
22.94	4381.66		14.1831	19590.1
22.96	4234.19		14.1968	19309.9
22.98	4040.41		14.2106	19045.1
23	4164.16		14.2243	19237
23.02	4675.45		14.2381	19008
23.04	5284.4		14.2518	19076.5
23.06	5352.4		14.2655	19180.3
23.08	4878.66		14.2793	19067.9
23.1	4534.95		14.293	19245.8
23.12	4655.19		14.3067	19077.2
23.14	5131.91		14.3205	19179.4
23.16	5390.15		14.3342	18993.2
23.18	4962.02		14.348	18948.1
23.2	4318.16		14.3617	18719.2
23.22	3979.17		14.3754	18812.2
23.24	4027.77		14.3892	18811.3
23.26	4228.86		14.4029	18698.2
23.28	4180.54		14.4166	18814.9
23.3	3960.34		14.4304	18929.6
23.32	3976.23		14.4441	19311.6
23.34	4396.1		14.4578	21279.3
23.36	5017.29		14.4716	26651.8
23.38	5149.91		14.4853	27360.5
23.4	4436.14		14.4991	24069.6
23.42	3485.49		14.5128	20486.8
23.44	2746.56		14.5265	19135.3
23.46	2267.1		14.5403	18612.7
23.48	1978.01		14.554	18392.4
23.5	1809.47		14.5677	18498.9
23.52	1706.09		14.5815	18349.5
23.54	1646.8		14.5952	18154.7
23.56	1618.91		14.6089	18151.8
23.58	1621.13		14.6227	18356.8
23.6	1662.4		14.6364	18554.9
23.62	1742.34		14.6502	18717.2
23.64	1917.93		14.6639	18624.1
23.66	2188.77		14.6776	18306.6
23.68	2500.72		14.6914	18143.8
23.7	2643.36		14.7051	18198.1
23.72	2493.62		14.7188	18250.9
23.74	2268.16		14.7326	18213.9
23.76	2135.36		14.7463	18244.9
23.78	2141.18		14.7601	17869.8
23.8	2217.99		14.7738	18022.1
23.82	2299.12		14.7875	18157.3
23.84	2456.43		14.8013	17930.7
23.86	2798.06		14.815	17891.9
23.88	3341.89		14.8287	17991.3
23.9	3859.6		14.8425	17953.6
23.92	3887.95		14.8562	18037.9
23.94	3488.41		14.8699	17694.2
23.96	3152.29		14.8837	17799.6
23.98	3085.66		14.8974	17860.6
24	3209.1		14.9112	17797
24.02	3243.57		14.9249	17621.1
24.04	3092.43		14.9386	17651.6
24.06	3014.51		14.9524	17762.6
24.08	3179.39		14.9661	17699.7
24.1	3533.75		14.9798	17726.6
24.12	3706.93		14.9936	17512.1
24.14	3430.05		15.0073	17485.6
24.16	3004.49		15.021	17417
24.18	2730.42		15.0348	17708.8
24.2	2666.45		15.0485	17483.5
24.22	2662.82		15.0623	17639.5
24.24	2568.09		15.076	17363
24.26	2430.77		15.0897	17386.4
24.28	2372.12		15.1035	17562
24.3	2442.12		15.1172	17341.3
24.32	2674.87		15.1309	17445.3
24.34	3153.04		15.1447	17298.5
24.36	4009.47		15.1584	17517.7
24.38	5407.61		15.1722	17370.9
24.4	7371.2		15.1859	17153.2
24.42	9237.05		15.1996	17419.9
24.44	9418.55		15.2134	17158.7
24.46	7806.2		15.2271	17286.2
24.48	6016.7		15.2408	17567
24.5	4838.64		15.2546	17600.7
24.52	4250.44		15.2683	18290.9
24.54	3966.78		15.282	21000.3
24.56	3849.2		15.2958	27164.8
24.58	4027.62		15.3095	29131.7
24.6	4590.48		15.3233	23817.7
24.62	5365.14		15.337	19430
24.64	5721.97		15.3507	17793.8
24.66	5304.71		15.3645	17205
24.68	4772.62		15.3782	17164.3
24.7	4648.47		15.3919	16979.3
24.72	4894.62		15.4057	16944.5
24.74	4966.34		15.4194	17064.9
24.76	4397.69		15.4331	17035.8
24.78	3582.95		15.4469	17110.8
24.8	2946.61		15.4606	17131.4
24.82	2566.32		15.4744	17281
24.84	2403.47		15.4881	16994.9
24.86	2442.27		15.5018	16968.6
24.88	2672.68		15.5156	16793.4
24.9	3120.24		15.5293	17004.8
24.92	3726.1		15.543	16986.7
24.94	4146.78		15.5568	16984.1
24.96	3979.09		15.5705	17055.6
24.98	3517.84		15.5843	17398.4
25	3217.45		15.598	17770.1
25.02	3168.56		15.6117	18381.1
25.04	3174.9		15.6255	18395.5
25.06	2964.1		15.6392	18048.2
25.08	2616.8		15.6529	17699
25.1	2340.86		15.6667	17129.7
25.12	2198.43		15.6804	16883.9
25.14	2188.86		15.6941	16889.1
25.16	2318.43		15.7079	16761.1
25.18	2616.79		15.7216	16857.3
25.2	3123.21		15.7354	17021.9
25.22	3807		15.7491	17639.9
25.24	4363.48		15.7628	20494.6
25.26	4341.9		15.7766	23287.4
25.28	3969.75		15.7903	21754.7
25.3	3760.19		15.804	18791.2
25.32	3847.89		15.8178	17114.8
25.34	4019.33		15.8315	16709.8
25.36	3938.15		15.8452	16339.7
25.38	3708.92		15.859	16544.6
25.4	3642.96		15.8727	16429.5
25.42	3857.41		15.8865	16287.3
25.44	4316.13		15.9002	16262.9
25.46	4991.32		15.9139	16300.5
25.48	6116.05		15.9277	16275.5
25.5	8016.15		15.9414	16209.4
25.52	10606		15.9551	16049.4
25.54	12647.9		15.9689	16247.8
25.56	12444.1		15.9826	16106.5
25.58	11041.4		15.9963	16060.5
25.6	10409.7		16.0101	16136.2
25.62	10919.3		16.0238	16043.8
25.64	11333		16.0376	16167.6
25.66	10032.1		16.0513	16050.2
25.68	7704.55		16.065	16146.4
25.7	5711.12		16.0788	16097.6
25.72	4393.56		16.0925	15959.4
25.74	3631.03		16.1062	15923.9
25.76	3255.3		16.12	16061.7
25.78	3170.3		16.1337	16087.7
25.8	3330.95		16.1475	15958.4
25.82	3640.92		16.1612	15810.7
25.84	3780.97		16.1749	15966.8
25.86	3476.1		16.1887	15848.9
25.88	2982.75		16.2024	15776.7
25.9	2596.36		16.2161	15884
25.92	2374.45		16.2299	15887.2
25.94	2325.06		16.2436	15831.6
25.96	2438.96		16.2573	15740.6
25.98	2736.26		16.2711	15818.3
26	3228.3		16.2848	15764.7
26.02	3799.68		16.2986	15824.5
26.04	4059.5		16.3123	15662.8
26.06	3844.78		16.326	15675.1
26.08	3589.41		16.3398	15826.9
26.1	3590.16		16.3535	15588.1
26.12	3768.69		16.3672	15673.2
26.14	3771.82		16.381	15578.5
26.16	3502.11		16.3947	15748
26.18	3282.52		16.4084	15559.2
26.2	3298.72		16.4222	15536.4
26.22	3523.82		16.4359	15661.9
26.24	3830.77		16.4497	15558.6
26.26	4311.16		16.4634	15619.5
26.28	5234.25		16.4771	15525.8
26.3	6610.05		16.4909	15648.2
26.32	7717.4		16.5046	15658.9
26.34	7359.75		16.5183	15947
26.36	5907.2		16.5321	16710.5
26.38	4537.2		16.5458	16834.4
26.4	3643.25		16.5596	15990.2
26.42	3106.45		16.5733	15756.9
26.44	2726.59		16.587	15458.4
26.46	2456.16		16.6008	15580.8
26.48	2320.06		16.6145	15454.4
26.5	2296.22		16.6282	15342.8
26.52	2307.89		16.642	15447.7
26.54	2314.5		16.6557	15422
26.56	2393.43		16.6694	15428
26.58	2608.87		16.6832	15333.6
26.6	2875.58		16.6969	15375.3
26.62	2910.01		16.7107	15368.7
26.64	2611.02		16.7244	15271.8
26.66	2246.2		16.7381	15339.8
26.68	1982.03		16.7519	15386.6
26.7	1835.4		16.7656	15301.2
26.72	1783.19		16.7793	15159.1
26.74	1814.15		16.7931	15288.1
26.76	1920.68		16.8068	15328.9
26.78	2093.57		16.8205	15426.4
26.8	2278.85		16.8343	15468.7
26.82	2410.48		16.848	15270.5
26.84	2576.31		16.8618	15414.6
26.86	2900.45		16.8755	15368.2
26.88	3365.55		16.8892	15295.8
26.9	3718.28		16.903	15339.6
26.92	3782.39		16.9167	15485.8
26.94	3878.59		16.9304	15714.1
26.96	4289.9		16.9442	16743.2
26.98	4867.65		16.9579	20369.8
27	5020.86		16.9717	27096.9
27.02	4588.54		16.9854	27022.8
27.04	4193.91		16.9991	20664.9
27.06	4143.58		17.0129	16898.2
27.08	4219.26		17.0266	15510.8
27.1	3939.3		17.0403	15284.6
27.12	3334.54		17.0541	15031.3
27.14	2810.73		17.0678	14978.8
27.16	2503.72		17.0815	14992.6
27.18	2403.9		17.0953	14989.8
27.2	2495.93		17.109	14939.1
27.22	2794.79		17.1228	14844.1
27.24	3316.99		17.1365	15024.9
27.26	3909.48		17.1502	14834.4
27.28	4107.79		17.164	14979
27.3	3750.6		17.1777	15032.1
27.32	3325.81		17.2189	14917.8
27.34	3125.14		17.2326	14942.3
27.36	3060.18		17.2464	15039.9
27.38	2872.4		17.2601	15344.1
27.4	2558.36		17.2739	15320.5
27.42	2308.53		17.2876	15098.2
27.44	2203.4		17.3013	15088.5
27.46	2263.41		17.3151	14996.9
27.48	2519.1		17.3288	14929.4
27.5	3016.91		17.3425	14920.4
27.52	3772.91		17.3563	14938.9
27.54	4556.87		17.37	14964.2
27.56	4740.56		17.3838	14894.7
27.58	4176.21		17.3975	14926.7
27.6	3507.97		17.4112	14889.4
27.62	3089.51		17.425	15009
27.64	2869.49		17.4387	14687.2
27.66	2666.28		17.4524	14805.9
27.68	2475.6		17.4662	14751.8
27.7	2397.64		17.4799	14647.1
27.72	2485.89		17.4936	14638.1
27.74	2789.57		17.5074	14816.6
27.76	3398.94		17.5211	14578
27.78	4429.92		17.5349	14579.7
27.8	5865.6		17.5486	14511.1
27.82	7138.7		17.5623	14521.7
27.84	7046.2		17.5761	14508.9
27.86	5685.55		17.5898	14447.1
27.88	4249.52		17.6035	14320.4
27.9	3239.46		17.6173	14341.7
27.92	2648.22		17.631	14216.5
27.94	2366.44		17.6447	14441.9
27.96	2305.14		17.6585	14898
27.98	2401.64		17.6722	16839.9
28	2547.7		17.686	17979.2
28.02	2544.94		17.6997	17888.7
28.04	2370.44		17.7134	16498.9
28.06	2217.93		17.7272	15633.6
28.08	2166.74		17.7409	15530.8
28.1	2134.02		17.7546	15285.8
28.12	1997.62		17.7684	15282.3
28.14	1807.26		17.7821	15710.6
28.16	1656.98		17.7959	15981.8
28.18	1569.3		17.8096	16129
28.2	1538.34		17.8233	16389.6
28.22	1558.06		17.8371	16164.2
28.24	1628.95		17.8508	16382.5
28.26	1744.91		17.8645	15914.8
28.28	1877.35		17.8783	15616.7
28.3	1997.13		17.892	15484.4
28.32	2166.05		17.9057	15594.9
28.34	2453.86		17.9195	15300
28.36	2785.3		17.9332	15458.7
28.38	2893.77		17.947	15496.3
28.4	2703.1		17.9607	15413.2
28.42	2496.66		17.9744	14952.6
28.44	2428.52		17.9882	15282.6
28.46	2425.2		18.0019	15227.3
28.48	2349.76		18.0156	14377.3
28.5	2265.4		18.0294	14663.6
28.52	2286.64		17.9143	14723.1
28.54	2440.12		17.9278	14754.7
28.56	2687.09		17.9413	14624.9
28.58	3074.36		17.9548	14753.8
28.6	3735.67		17.9683	14672.8
28.62	4626.26		17.9818	14494.9
28.64	5197.25		17.9953	14388.8
28.66	4809.03		18.0088	14524.3
28.68	3909.23		18.0224	14548.5
28.7	3163.97		18.0359	14566.5
28.72	2708.41		18.0494	14406.5
28.74	2418.99		18.0629	14394.2
28.76	2222.59		18.0764	14500
28.78	2146.41		18.0899	14541.5
28.8	2171.16		18.1034	14543.1
28.82	2163.74		18.117	14561.5
28.84	1999.4		18.1305	14503.2
28.86	1770.32		18.144	14482.1
28.88	1584.38		18.1575	14505
28.9	1460.77		18.171	14617.2
28.92	1385.89		18.1845	14641.6
28.94	1343.74		18.198	15169.7
28.96	1322.67		18.2115	16938.7
28.98	1316.16		18.2251	22232.2
29	1320.01		18.2386	26470.7
29.02	1334.31		18.2521	22527.5
29.04	1359.69		18.2656	17251.6
29.06	1410.42		18.2791	15081.6
29.08	1492.48		18.2926	14539.8
29.1	1619.14		18.3061	14450.8
29.12	1818.72		18.3196	14577.2
29.14	2114.3		18.3332	14522.2
29.16	2453.39		18.3467	14686.5
29.18	2666.92		18.3602	14930.4
29.2	2747.84		18.3737	14837.1
29.22	2928.34		18.3872	14909.5
29.24	3261.75		18.4007	14627.2
29.26	3434.77		18.4142	14568.3
29.28	3121.1		18.4277	14601
29.3	2586.42		18.4413	14554.8
29.32	2152.51		18.4548	14475.5
29.34	1902.45		18.4683	14533.4
29.36	1809.87		18.4818	14643.9
29.38	1850.69		18.4953	14806
29.4	2005.82		18.5088	14791.3
29.42	2208.02		18.5223	14636.3
29.44	2281.01		18.5358	14500
29.46	2156.03		18.5494	14318.2
29.48	2009.91		18.5629	14419.5
29.5	1945.26		18.5764	14291.1
29.52	1906.24		18.5899	14208.3
29.54	1798.87		18.6034	14016.4
29.56	1665.28		18.6169	13932.6
29.58	1580.39		18.6304	13925
29.6	1571.09		18.644	14109
29.62	1650.15		18.6575	13946.5
29.64	1835.11		18.671	13937.3
29.66	2131.48		18.6845	13952.7
29.68	2456.01		18.698	13959.1
29.7	2550.3		18.7115	14064
29.72	2307.26		18.725	14132.9
29.74	1981.76		18.7385	14755.8
29.76	1746.15		18.7521	17140.5
29.78	1616.42		18.7656	21480.5
29.8	1569.09		18.7791	21767.8
29.82	1592.18		18.7926	17762.8
29.84	1679.4		18.8061	15032.5
29.86	1799.53		18.8196	14066.7
29.88	1911.01		18.8331	13884
29.9	2054.22		18.8466	13758.6
29.92	2301.51		18.8602	13810.9
29.94	2582.17		18.8737	13907.4
29.96	2632.77		18.8872	13905.1
29.98	2391.37		18.9007	13855.9
30	2122.68		18.9142	13842
30.02	1962.51		18.9277	13672.8
30.04	1865.55		18.9412	13686.1
30.06	1771.87		18.9547	13732.1
30.08	1715.53		18.9683	13987.1
30.1	1725.04		18.9818	13831
30.12	1776.67		18.9953	14139
30.14	1820.47		19.0088	14460
30.16	1898.77		19.0223	14674.3
30.18	2059.83		19.0358	14850.6
30.2	2216.35		19.0493	14616.3
30.22	2162.59		19.0628	14353.7
30.24	1913.23		19.0764	14158.4
30.26	1664.5		19.0899	14018.9
30.28	1493.17		19.1034	14211.6
30.3	1399.3		19.1169	14449.7
30.32	1364.36		19.1304	15776.7
30.34	1375.18		19.1439	21191.3
30.36	1418.93		19.1574	31690.9
30.38	1477.45		19.171	32197.7
30.4	1546.43		19.1845	22321.7
30.42	1660.65		19.198	16125
30.44	1828.47		19.2115	14230.5
30.46	1958.05		19.225	13688.3
30.48	1936.26		19.2385	13793.9
30.5	1851.15		19.252	13799.7
30.52	1823.64		19.2655	14290.6
30.54	1824.81		19.2791	15959.8
30.56	1741.9		19.2926	17488.9
30.58	1586.81		19.3061	16253.8
30.6	1454.56		19.3196	14333.8
30.62	1368.54		19.3331	13650.9
30.64	1304.47		19.3466	13631.6
30.66	1247.08		19.3601	13573.7
30.68	1205.8		19.3736	13654.7
30.7	1183.24		19.3872	13616.7
30.72	1178.02		19.4007	13844.7
30.74	1193.44		19.4142	13962.6
30.76	1228.5		19.4277	13859.2
30.78	1273.46		19.4412	13701.2
30.8	1292.34		19.4547	13573
30.82	1259.16		19.4682	13344.5
30.84	1206.88		19.4817	13354.5
30.86	1165.93		19.4953	13146.3
30.88	1140.68		19.5088	13266.5
30.9	1126.06		19.5223	13265.5
30.92	1121.05		19.5358	13495.6
30.94	1124.09		19.5493	13476.7
30.96	1137.44		19.5628	13310.6
30.98	1161.84		19.5763	13316.4
31	1203.17		19.5898	13141.8
31.02	1260.14		19.6034	13166.3
31.04	1311.77		19.6169	13110.7
31.06	1317.39		19.6304	13058.9
31.08	1286.26		19.6439	12895.3
31.1	1262.9		19.6574	12928.7
31.12	1270.54		19.6709	12954.4
31.14	1316.29		19.6844	12811.5
31.16	1408.61		19.698	12716.2
31.18	1552.51		19.7115	12805.3
31.2	1708.23		19.725	12914.7
31.22	1765.91		19.7385	12982.9
31.24	1700.92		19.752	12917.2
31.26	1631.67		19.7655	13078.5
31.28	1623.69		19.779	13908.2
31.3	1665.43		19.7925	15017.2
31.32	1752.08		19.8061	15015.1
31.34	1919.28		19.8196	13952.1
31.36	2145.34		19.8331	13129.9
31.38	2263.6		19.8466	12820.2
31.4	2160.12		19.8601	12861.9
31.42	2002.19		19.8736	12924.1
31.44	1916.04		19.8871	13327
31.46	1850.73		19.9006	13429
31.48	1721.07		19.9142	13944.8
31.5	1575.97		19.9277	13961.9
31.52	1475.78		19.9412	13760.9
31.54	1419.7		19.9547	13353
31.56	1386.06		19.9682	13221.9
31.58	1376.98		19.9817	12955.6
31.6	1404.63		19.9952	12962.2
31.62	1486.08		20.0087	13142.4
31.64	1641.96		20.0223	13600
31.66	1897.24		20.0358	13897.7
31.68	2239.53		20.0493	13993.6
31.7	2520.91		20.0628	13546.8
31.72	2529.28		20.0763	13404.1
31.74	2382.6		20.0898	12938.3
31.76	2306.4		20.1033	12853.4
31.78	2279.84		20.1168	12769.7
31.8	2141.6		20.1304	12780.5
31.82	1920.22		20.1439	13207.3
31.84	1747.05		20.1574	14149.9
31.86	1644.88		20.1709	15269.7
31.88	1573.01		20.1844	14204.6
31.9	1524.69		20.1979	13112.7
31.92	1522.35		20.2114	12591.7
31.94	1566.3		20.225	12500.8
31.96	1646.78		20.2385	12540.8
31.98	1782.25		20.252	12480.7
32	1991.24		20.2655	12531.7
32.02	2184.05		20.279	12581.4
32.04	2165.9		20.2925	12595
32.06	1957.88		20.306	12452.2
32.08	1758.71		20.3195	12369.9
32.1	1650		20.3331	12473.1
32.12	1629.04		20.3466	12396.8
32.14	1691.98		20.3601	12285.9
32.16	1833.13		20.3736	12360.2
32.18	1973.88		20.3871	12349.7
32.2	1951.82		20.4006	12296.1
32.22	1768.83		20.4141	12420.9
32.24	1579.96		20.4276	12250.9
32.26	1452.33		20.4412	12425.6
32.28	1386.93		20.4547	12382.1
32.3	1371.06		20.4682	12252.5
32.32	1397.18		20.4817	12493.9
32.34	1464.6		20.4952	12507.2
32.36	1580.05		20.5087	12756.2
32.38	1766.49		20.5222	12898.2
32.4	2031.07		20.5357	13190.1
32.42	2285.91		20.5493	12836.2
32.44	2328.74		20.5628	12545.6
32.46	2177.57		20.5763	12468.7
32.48	2048.95		20.5898	12277.8
32.5	2016.25		20.6033	12272.5
32.52	2033.96		20.6168	12242.5
32.54	2108.38		20.6303	12244.3
32.56	2286.68		20.6438	12116
32.58	2475.97		20.6574	12207.5
32.6	2451.24		20.6709	12257.8
32.62	2235.91		20.6844	12195
32.64	2048.02		20.6979	12145.5
32.66	1933.31		20.7114	12204.2
32.68	1807.01		20.7249	12088.5
32.7	1659.8		20.7384	12292.8
32.72	1551.78		20.752	12364.4
32.74	1489.51		20.7655	12461.8
32.76	1445.21		20.779	12383.1
32.78	1415.99		20.7925	12192.2
32.8	1412.43		20.806	12121
32.82	1422.52		20.8195	12068.7
32.84	1419.32		20.833	12406.8
32.86	1413.04		20.8465	12226.1
32.88	1436.65		20.8601	12390.9
32.9	1515.2		20.8736	12581.8
32.92	1671.55		20.8871	12675.4
32.94	1929.6		20.9006	12621.8
32.96	2273.76		20.9141	12548.9
32.98	2557.8		20.9276	12341.6
33	2596.8		20.9411	12239.7
33.02	2531.64		20.9546	12206.1
33.04	2554.91		20.9682	12105.5
33.06	2584.85		20.9817	12151.4
33.08	2458.93		20.9952	12168.2
33.1	2286.07		21.0087	12190.5
33.12	2205.26		21.0222	12237.3
33.14	2158.01		21.0357	12030.5
33.16	2048.32		21.0492	12043.7
33.18	1943.53		21.0627	11885.1
33.2	1904.62		21.0763	11976
33.22	1853		21.0898	12115.8
33.24	1710.65		21.1033	11850.4
33.26	1545.76		21.1168	12134.2
33.28	1427.16		21.1303	12343.2
33.3	1364.52		21.1438	12128.3
33.32	1351.29		21.1573	12114.2
33.34	1378.29		21.1708	11773.1
33.36	1424.76		21.1844	11828
33.38	1444.45		21.1979	11765.2
33.4	1424.2		21.2114	11725.8
33.42	1408.24		21.2249	11808.2
33.44	1407.4		21.2384	11857.4
33.46	1383.89		21.2519	11743.7
33.48	1327.11		21.2654	11861.4
33.5	1273.98		21.279	11696
33.52	1242.98		21.2925	11621.5
33.54	1237.2		21.306	11764.4
33.56	1254.47		21.3195	11814.7
33.58	1293.28		21.333	11827.7
33.6	1343.34		21.3465	11865.8
33.62	1392.31		21.36	11889.3
33.64	1453.21		21.3735	11920.5
33.66	1542.16		21.3871	11634.5
33.68	1623.44		21.4006	11828.3
33.7	1644.81		21.4141	11845.5
33.72	1649.35		21.4276	11785.8
33.74	1710.68		21.4411	11796.3
33.76	1847.79		21.4546	12019.6
33.78	2070.78		21.4681	12161.7
33.8	2419.35		21.4816	12100.9
33.82	2835.14		21.4952	11799.5
33.84	3002.76		21.5087	11862.1
33.86	2714.57		21.5222	11950.9
33.88	2275.4		21.5357	11673.9
33.9	1942.69		21.5492	11686.8
33.92	1748.98		21.5627	11542.3
33.94	1668.7		21.5762	11566.6
33.96	1679.05		21.5897	11580
33.98	1734.72		21.6033	11688.6
34	1759.54		21.6168	11593.8
34.02	1752.04		21.6303	11505.9
34.04	1775.88		21.6438	11481.4
34.06	1808.47		21.6573	11464.4
34.08	1751.71		21.6708	11502.7
34.1	1625.69		21.6843	11582.2
34.12	1525.68		21.6978	11797.2
34.14	1488.82		21.7114	11840.2
34.16	1522.86		21.7249	11564.9
34.18	1629.26		21.7384	11492.2
34.2	1791.49		21.7519	11455.1
34.22	1933.39		21.7654	11441.3
34.24	2003.87		21.7789	11275
34.26	2089.18		21.7924	11546.8
34.28	2224.02		21.8059	11549.1
34.3	2267.57		21.8195	11562.6
34.32	2147.46		21.833	11492.6
34.34	2019.57		21.8465	11538.4
34.36	1964.88		21.86	11741.7
34.38	1931.22		21.8735	11691
34.4	1906.8		21.887	11818.7
34.42	1948.63		21.9005	11931.1
34.44	2021.27		21.9141	12010.5
34.46	2019.99		21.9276	12024.2
34.48	1977.26		21.9411	12119.8
34.5	1983.61		21.9546	12103.6
34.52	1986.81		21.9681	11954.8
34.54	1884.08		21.9816	11991
34.56	1736.6		21.9951	11969.5
34.58	1640.05		22.0086	12511
34.6	1600.31		22.0222	18838
34.62	1604.01		22.0357	23552.2
34.64	1659.33		22.0492	24301.1
34.66	1736.8		22.0627	19583.9
34.68	1725.88		22.0762	14317.1
34.7	1595.94		22.0897	12320.9
34.72	1448.85		22.1032	11974.3
34.74	1342.58		22.1167	12001.4
34.76	1279.91		22.1303	12867.2
34.78	1250.92		22.1438	16048
34.8	1248.09		22.1573	19437.9
34.82	1270.45		22.1708	17686.9
34.84	1323.71		22.1843	13714.1
34.86	1410.25		22.1978	12075.8
34.88	1517.81		22.2113	11748
34.9	1587.69		22.2248	11646.6
34.92	1584.68		22.2384	11787.1
34.94	1573.36		22.2519	12000.5
34.96	1599.32		22.2654	12042.3
34.98	1639.51		22.2789	12049.5
35	1692.21		22.2924	11679.3
35.02	1790.86		22.3059	11634.6
35.04	1885.51		22.3194	11567.1
35.06	1854.87		22.3329	11556
35.08	1729.62		22.3465	11360.6
35.1	1631.1		22.36	11459
35.12	1590.85		22.3735	11353.6
35.14	1595.96		22.387	11380.6
35.16	1652.83		22.4005	11275.8
35.18	1744.61		22.414	11292.8
35.2	1774.16		22.4275	11190.4
35.22	1693.58		22.4411	11093.3
35.24	1594.89		22.4546	10896.3
35.26	1530.31		22.4681	10920.6
35.28	1480.32		22.4816	10885.9
35.3	1433.58		22.4951	11622.8
35.32	1420.6		22.5086	11654.4
35.34	1457.76		22.5221	11676.1
35.36	1555.42		22.5356	11548.6
35.38	1721.14		22.5492	11808
35.4	1925.67		22.5627	11958.3
35.42	2051.35		22.5762	13088.9
35.44	2029.03		22.5897	14937.6
35.46	1986.54		22.6032	17079.7
35.48	2017.15		22.6167	15784.6
35.5	2107.17		22.6302	13649.1
35.52	2264.95		22.6437	11985.1
35.54	2532.11		22.6573	11839.4
35.56	2805.3		22.6708	11940
35.58	2900.76		22.6843	12460.6
35.6	2926.32		22.6978	12924.1
35.62	3030.14		22.7113	13324.3
35.64	3022.5		22.7248	12721.1
35.66	2713.08		22.7383	12525.6
35.68	2319.77		22.7518	12055.6
35.7	2051.06		22.7654	10600
35.72	1947.13		22.7254	12802.5
35.74	1997.34		22.7387	12337.8
35.76	2173.61		22.752	11913.4
35.78	2393.49		22.7654	11812.6
35.8	2551.78		22.7787	11649.8
35.82	2721.97		22.7921	11683.2
35.84	2958.88		22.8054	11670.1
35.86	3014.75		22.8188	11997
35.88	2692.98		22.8321	11989.2
35.9	2250.03		22.8455	11838.4
35.92	1911.93		22.8588	11685
35.94	1711.15		22.8722	11632.4
35.96	1622.43		22.8855	11533.3
35.98	1618.09		22.8988	11662.9
36	1676.43		22.9122	11926.4
36.02	1786.32		22.9255	13298.1
36.04	1963.35		22.9389	14135.3
36.06	2174.8		22.9522	13083.2
36.08	2250.99		22.9656	11858.7
36.1	2101.85		22.9789	11525.2
36.12	1897.77		22.9923	11444.2
36.14	1753.49		23.0056	11495.8
36.16	1661.3		23.0189	11844.1
36.18	1615.51		23.0323	13092.8
36.2	1637.18		23.0456	14062.1
36.22	1743.78		23.059	13107.9
36.24	1953.92		23.0723	11820.2
36.26	2281.21		23.0857	11465.7
36.28	2641.75		23.099	11407.8
36.3	2777.84		23.1124	11569.5
36.32	2626.59		23.1257	11640.9
36.34	2449.07		23.1391	11792
36.36	2319.54		23.1524	11892
36.38	2123.95		23.1657	11864.2
36.4	1884.28		23.1791	11626.6
36.42	1698.5		23.1924	11598.3
36.44	1576.74		23.2058	11701.4
36.46	1496.17		23.2191	11607
36.48	1456.91		23.2325	12051.9
36.5	1464.57		23.2458	12452
36.52	1525.26		23.2592	12530.9
36.54	1645.72		23.2725	12601.5
36.56	1808.17		23.2859	11936.4
36.58	1924.57		23.2992	11603.8
36.6	1909.09		23.3125	11365.4
36.62	1852.67		23.3259	11301.4
36.64	1876.72		23.3392	11019.7
36.66	2036.06		23.3526	11041.4
36.68	2357.64		23.3659	11067.4
36.7	2818.32		23.3793	10946.3
36.72	3197.61		23.3926	11048.8
36.74	3186.31		23.406	10935.3
36.76	2947.61		23.4193	11008.8
36.78	2771.41		23.4326	10971.4
36.8	2612.99		23.446	11022.8
36.82	2389.24		23.4593	10959.2
36.84	2216.62		23.4727	10947.2
36.86	2159.45		23.486	10982.7
36.88	2182.05		23.4994	11026
36.9	2292.68		23.5127	10948.6
36.92	2480.85		23.5261	10894.4
36.94	2555.84		23.5394	11061.9
36.96	2362.5		23.5528	11441.7
36.98	2080.86		23.5661	11281.2
37	1860.8		23.5794	11393.9
37.02	1682.85		23.5928	11277.9
37.04	1525.07		23.6061	11313.1
37.06	1409.27		23.6195	11177.7
37.08	1336.47		23.6328	11031.4
37.1	1296.22		23.6462	11077.4
37.12	1282.73		23.6595	10968
37.14	1288.33		23.6729	10887.5
37.16	1307.57		23.6862	10905.1
37.18	1340.79		23.6996	11015.8
37.2	1392.99		23.7129	10896.8
37.22	1445.49		23.7262	10845
37.24	1476.4		23.7396	10983.5
37.26	1514.33		23.7529	11084.5
37.28	1592.53		23.7663	11328.8
37.3	1702.46		23.7796	12208.9
37.32	1851.28		23.793	12742.9
37.34	2058.38		23.8063	12120.5
37.36	2209.66		23.8197	11246.4
37.38	2143.41		23.833	11012.1
37.4	1958.69		23.8464	10919.6
37.42	1806.82		23.8597	10878.4
37.44	1672.84		23.873	11119.9
37.46	1527.52		23.8864	11625.8
37.48	1409.19		23.8997	11883.6
37.5	1339.34		23.9131	11406.7
37.52	1314.31		23.9264	11042.9
37.54	1324.43		23.9398	11036.6
37.56	1351.55		23.9531	11011
37.58	1353.12		23.9665	11213
37.6	1312.99		23.9798	11454.6
37.62	1269.94		23.9931	11749.4
37.64	1249.36		24.0065	11806
37.66	1257.69		24.0198	11583.7
37.68	1295.25		24.0332	11282.8
37.7	1355.12		24.0465	11156.7
37.72	1416.63		24.0599	11033.6
37.74	1476.94		24.0732	11164.3
37.76	1557.33		24.0866	11191.2
37.78	1618.74		24.0999	11028.2
37.8	1592.53		24.1133	10971.2
37.82	1519.48		24.1266	10904.2
37.84	1473.11		24.1399	11019
37.86	1464.33		24.1533	10875.2
37.88	1488.52		24.1666	10786.4
37.9	1547.68		24.18	10771.9
37.92	1593.88		24.1933	10773.4
37.94	1559.11		24.2067	10780
37.96	1485.04		24.22	10774.3
37.98	1445.11		24.2334	10765.4
38	1468.63		24.2467	10625.2
38.02	1564.1		24.2601	10971.4
38.04	1723.47		24.2734	11442.9
38.06	1890.87		24.2867	12729.6
38.08	2006.83		24.3001	15767.8
38.1	2129.34		24.3134	17193.5
38.12	2257.66		24.3268	14656
38.14	2209.84		24.3401	12097.2
38.16	1957.85		24.3535	11206
38.18	1692.95		24.3668	10895.3
38.2	1508.15		24.3802	10947.8
38.22	1407.52		24.3935	10946.5
38.24	1368.93		24.4068	11082.3
38.26	1367.44		24.4202	10847.1
38.28	1382.24		24.4335	11079.8
38.3	1412.28		24.4469	10854.4
38.32	1468.1		24.4602	11060.5
38.34	1529.18		24.4736	11220.5
38.36	1579.35		24.4869	11519
38.38	1647.7		24.5003	12062.6
38.4	1715.54		24.5136	12186
38.42	1703.49		24.527	11847.3
38.44	1629.64		24.5403	11483.7
38.46	1577.2		24.5536	11272.7
38.48	1556.94		24.567	11125.1
38.5	1559.06		24.5803	10977.1
38.52	1604.83		24.5937	11341.3
38.54	1687.16		24.607	12557.8
38.56	1774.99		24.6204	13017.1
38.58	1890.01		24.6337	12041.8
38.6	2030.04		24.6471	11078.5
38.62	2066.21		24.6604	10681.9
38.64	1958.11		24.6738	10581.5
38.66	1839.16		24.6871	10606.5
38.68	1747.81		24.7004	10484.4
38.7	1641		24.7138	10464.6
38.72	1545.91		24.7271	10481.6
38.74	1511.01		24.7405	10572
38.76	1554.43		24.7538	10635.3
38.78	1678.05		24.7672	10727.6
38.8	1853.05		24.7805	10848.8
38.82	1968.16		24.7939	11158.1
38.84	1943.37		24.8072	11444.7
38.86	1882.42		24.8205	11376.2
38.88	1839.95		24.8339	11208.9
38.9	1757.54		24.8472	10989.9
38.92	1652.43		24.8606	10832.6
38.94	1599.96		24.8739	10761.2
38.96	1626.34		24.8873	10700.8
38.98	1734.74		24.9006	10840.1
39	1906.86		24.914	10953.8
39.02	2028.04		24.9273	10785.5
39.04	1961.83		24.9407	10799.2
39.06	1799.21		24.954	10671.1
39.08	1678.78		24.9673	10523.3
39.1	1624.65		24.9807	10389.5
39.12	1632.61		24.994	10411.2
39.14	1689.7		25.0074	10296.3
39.16	1718.02		25.0207	10427
39.18	1657.35		25.0341	10424.4
39.2	1572.8		25.0474	10358
39.22	1507.64		25.0608	10305.1
39.24	1435.92		25.0741	10503.1
39.26	1362.59		25.0875	10845.3
39.28	1317.49		25.1008	11472.5
39.3	1310.4		25.1141	12529.1
39.32	1341.36		25.1275	12347.8
39.34	1404.56		25.1408	11138.3
39.36	1474.84		25.1542	10575.3
39.38	1530.42		25.1675	10555.4
39.4	1597.77		25.1809	10620
39.42	1677.04		25.1942	10776.4
39.44	1708		25.2076	10916.7
39.46	1705.88		25.2209	10897.2
39.48	1729.17		25.2343	10859.8
39.5	1745.19		25.2476	10741.1
39.52	1726.19		25.2609	10643.8
39.54	1723.49		25.2743	10654.4
39.56	1718.41		25.2876	10629.7
39.58	1641.01		25.301	10647.7
39.6	1533.52		25.3143	10701.2
39.62	1462.8		25.3277	10619.5
39.64	1440.64		25.341	10514.8
39.66	1462.31		25.3544	10515.3
39.68	1514.82		25.3677	10736.8
39.7	1536.53		25.381	11420.6
39.72	1489.41		25.3944	13548.6
39.74	1427.22		25.4077	17625.2
39.76	1376.36		25.4211	18549.1
39.78	1316.95		25.4344	14464.5
39.8	1255.98		25.4478	11580.3
39.82	1212.48		25.4611	10886.9
39.84	1188.9		25.4745	10874.1
39.86	1182.05		25.4878	11885.8
39.88	1189.38		25.5012	14677.8
39.9	1212.85		25.5145	17101.9
39.92	1257.17		25.5278	14931.3
39.94	1331.61		25.5412	11819.5
39.96	1445.9		25.5545	10681.1
39.98	1609.7		25.5679	10435
40	1832.1		25.5812	10277.5
40.02	2045.76		25.5946	10304.2
40.04	2074.35		25.6079	10311.5
40.06	1915.46		25.6213	10322.6
40.08	1743.52		25.6346	10330.3
40.1	1607.28		25.648	10406.2
40.12	1489.89		25.6613	10509.4
40.14	1410.28		25.6746	10578.7
40.16	1387.09		25.688	10794.3
40.18	1422.3		25.7013	11047
40.2	1510.07		25.7147	11129.4
40.22	1612.95		25.728	11093
40.24	1656.89		25.7414	10938
40.26	1648.55		25.7547	10758.8
40.28	1643.04		25.7681	10792.7
40.3	1605.3		25.7814	10974.9
40.32	1502.24		25.7947	11098.9
40.34	1395.9		25.8081	11391.6
40.36	1328.26		25.8214	11780.5
40.38	1305.5		25.8348	12112.6
40.4	1322.43		25.8481	12455.1
40.42	1369.62		25.8615	12978.6
40.44	1436.42		25.8748	13634.1
40.46	1528.72		25.8882	15002.1
40.48	1636.56		25.9015	15930.9
40.5	1688.91		25.9149	15306.3
40.52	1671.95		25.9282	14230.9
40.54	1667.56		25.9415	13522.6
40.56	1701.91		25.9549	12941
40.58	1765.34		25.9682	12662.5
40.6	1875.53		25.9816	12346
40.62	1977.66		25.9949	12248.6
40.64	1957.94		26.0083	11764.2
40.66	1867.26		26.0216	11389.6
40.68	1799.74		26.035	11016.8
40.7	1728.03		26.0483	10863.8
40.72	1645.64		26.0617	10660.1
40.74	1596.28		26.075	10586
40.76	1564.65		26.0883	10637.5
40.78	1527.75		26.1017	10346.9
40.8	1507.72		26.115	10420.7
40.82	1487.32		26.1284	10316.7
40.84	1426.24		26.1417	10280.9
40.86	1352.79		26.1551	10593.5
40.88	1308.35		26.1684	11599.5
40.9	1305.5		26.1818	14225
40.92	1341.5		26.1951	14988.4
40.94	1403.32		26.2084	12623.6
40.96	1457.37		26.2218	10722
40.98	1502.36		26.2351	10084.7
41	1561.58		26.2485	10052.1
41.02	1597.39		26.2618	9889.86
41.04	1576.24		26.2752	9914.09
41.06	1550.13		26.2885	9993.97
41.08	1526.83		26.3019	9892.33
41.1	1467.7		26.3152	9786.05
41.12	1398.58		26.3286	9713.89
41.14	1354.43		26.3419	9715.77
41.16	1328.44		26.3552	9837
41.18	1319.66		26.3686	9802.62
41.2	1323.42		26.3819	9633.75
41.22	1304.78		26.3953	9881.94
41.24	1253.68		26.4086	9811.8
41.26	1202.58		26.422	9810.06
41.28	1166.36		26.4353	9871.83
41.3	1142.4		26.4487	9924.42
41.32	1128.95		26.462	10053.7
41.34	1120.76		26.4754	10138.7
41.36	1111.32		26.4887	10027.3
41.38	1102.62		26.502	10001.8
41.4	1098.95		26.5154	9928.2
41.42	1102.01		26.5287	9861.57
41.44	1112.92		26.5421	9671.65
41.46	1133.19		26.5554	9566.3
41.48	1164.02		26.5688	9741.68
41.5	1208		26.5821	9670.32
41.52	1259.83		26.5955	9545.86
41.54	1294.55		26.6088	9664.65
41.56	1299.25		26.6222	9590.87
41.58	1302.03		26.6355	9628.22
41.6	1307.09		26.6488	9970.19
41.62	1302.03		26.6622	10133.6
41.64	1303.32		26.6755	10087.3
41.66	1321.55		26.6889	9692.09
41.68	1349.32		26.7022	9765.22
41.7	1396.9		26.7156	9814.81
41.72	1469.61		26.7289	9961.17
41.74	1546.83		26.7423	10169.8
41.76	1634.82		26.7556	10131.7
41.78	1733.44		26.7689	10233.9
41.8	1751.82		26.7823	10148.2
41.82	1664.87		26.7956	10085.6
41.84	1568.11		26.809	10045.4
41.86	1487.99		26.8223	10509.5
41.88	1409.97		26.8357	13548.6
41.9	1358.95		26.849	10972.2
41.92	1358.62		26.8624	12223.7
41.94	1414.77		26.8757	10389
41.96	1517.45		26.8891	10080.3
41.98	1609.72		26.9024	9968.85
42	1611.97		26.9157	10060.4
42.02	1557.38		26.9291	10532
42.04	1509.84		26.9424	11161.3
42.06	1454.77		26.9558	10852.3
42.08	1392.71		26.9691	10084.6
42.1	1348.95		26.9825	9629.91
42.12	1314.94		26.9958	9625.23
42.14	1280.79		27.0092	9559.84
42.16	1257.81		27.0225	9651.23
42.18	1239.43		27.0359	9611.11
42.2	1217.39		27.0492	9622.55
42.22	1203.93		27.0625	9571.49
42.24	1211.82		27.0759	9570.72
42.26	1246.64		27.0892	9716.89
42.28	1311.88		27.1026	10086.4
42.3	1401.86		27.1159	10504.1
42.32	1506.29		27.1293	10531.3
42.34	1632.72		27.1426	10433.7
42.36	1733.03		27.156	10023.3
42.38	1690.88		27.1693	9960.03
42.4	1535.3		27.1826	9752.13
42.42	1387.28		27.196	9722.57
42.44	1290.59		27.2093	9888.99
42.46	1242.65		27.2227	9783.72
42.48	1232.13		27.236	9860.37
42.5	1251.18		27.2494	9528.44
42.52	1296.77		27.2627	9457.78
42.54	1361.38		27.2761	9259.81
42.56	1412.6		27.2894	9194.92
42.58	1431.27		27.3028	9282.24
42.6	1450.59		27.3161	9758.7
42.62	1468.55		27.3294	9719.62
42.64	1461.22		27.3428	9887.83
42.66	1456.94		27.3561	9801.68
42.68	1464.06		27.3695	10205.4
42.7	1455.23		27.3828	10877.9
42.72	1445.69		27.3962	11895.5
42.74	1437.94		27.4095	12744.6
42.76	1388.89		27.4229	11681.7
42.78	1309.14		27.4362	10340.5
42.8	1240.83		27.4496	9619.23
42.82	1191.33		27.4629	9927.68
42.84	1156.7		27.4762	9751.14
42.86	1135.76		27.4896	9712.16
42.88	1123.96		27.5029	9757.69
42.9	1119.13		27.5163	9550
42.92	1123.87		27.5296	9716.67
42.94	1141.44		27.2192	10077.3
42.96	1174.17		27.2325	10214.9
42.98	1218.08		27.2457	10121
43	1253.15		27.259	9822.62
43.02	1267.77		27.2722	9794.39
43.04	1282.5		27.2855	9565.73
43.06	1300.68		27.2987	9497.2
43.08	1311.52		27.3119	9627.34
43.1	1328.18		27.3252	9586.38
43.12	1345.22		27.3384	9672.34
43.14	1337.02		27.3517	9757.1
43.16	1321.89		27.3649	9775
43.18	1319.16		27.3782	9878.11
43.2	1319.28		27.3914	10485
43.22	1329.04		27.4047	11850.7
43.24	1353.33		27.4179	12595.5
43.26	1370.2		27.4312	11426.9
43.28	1383.38		27.4444	10246.9
43.3	1402.37		27.4577	9647.66
43.32	1390.56		27.4709	9672.64
43.34	1346.02		27.4842	9642.16
43.36	1303.62		27.4974	9836.15
43.38	1259.38		27.5107	9716.51
43.4	1206.33		27.5239	9797.66
43.42	1162.02		27.5371	9756.22
43.44	1134.87		27.5504	9662.68
43.46	1123.52		27.5636	9556.81
43.48	1127.53		27.5769	9636.05
43.5	1147.42		27.5901	9500.94
43.52	1184.65		27.6034	9737.5
43.54	1234.82		27.6166	9654.17
43.56	1275.41		27.6299	9658.26
43.58	1288.88		27.6431	9683.41
43.6	1297.7		27.6564	10282.8
43.62	1308.29		27.6696	11622.4
43.64	1306.1		27.6829	13966.3
43.66	1304.93		27.6961	14334.1
43.68	1303.56		27.7094	12015
43.7	1278.62		27.7226	10007.9
43.72	1246.69		27.7358	9627
43.74	1233.24		27.7491	9573.63
43.76	1242.58		27.7623	9550.47
43.78	1274.36		27.7756	9412.24
43.8	1313.54		27.7888	9286.09
43.82	1328.81		27.8021	9382.71
43.84	1327.08		27.8153	9351.17
43.86	1325.18		27.8286	9404.7
43.88	1300.06		27.8418	9550.23
43.9	1257.54		27.8551	9583.2
43.92	1231.91		27.8683	9579.53
43.94	1238.89		27.8816	9741.44
43.96	1279.1		27.8948	9560.78
43.98	1336.65		27.9081	9512.8
44	1375.03		27.9213	9447.98
44.02	1391.06		27.9346	9388.21
44.04	1413.81		27.9478	9610.8
44.06	1429.03		27.961	9505.02
44.08	1431.15		27.9743	9473
44.1	1442.65		27.9875	9382.13
44.12	1437.8		28.0008	9351.1
44.14	1399.71		28.014	9289.15
44.16	1361.09		28.0273	9281.59
44.18	1318.76		28.0405	9260.41
44.2	1258.49		28.0538	9280.56
44.22	1204.43		28.067	9258.85
44.24	1174.58		28.0803	9145.83
44.26	1169.31		28.0935	9186.84
44.28	1179.95		28.1068	9271.23
44.3	1184.44		28.12	9241.09
44.32	1167.28		28.1333	9447.83
44.34	1143.14		28.1465	9458.22
44.36	1123.1		28.1597	9422.03
44.38	1106.49		28.173	9331.88
44.4	1095.73		28.1862	9320.9
44.42	1093.7		28.1995	9483.7
44.44	1101.06		28.2127	9768.54
44.46	1116.81		28.226	9818.22
44.48	1136.18		28.2392	9619
44.5	1154.28		28.2525	9536.41
44.52	1176.8		28.2657	9464.42
44.54	1202.34		28.279	9424.38
44.56	1222.78		28.2922	9405.64
44.58	1246.36		28.3055	9422.97
44.6	1270.42		28.3187	9391.09
44.62	1277.8		28.332	9441.44
44.64	1279.79		28.3452	9295.47
44.66	1284.36		28.3585	9257.99
44.68	1275.33		28.3717	9322.78
44.7	1263.29		28.3849	9354.91
44.72	1263.48		28.3982	9438.66
44.74	1269.56		28.4114	9656.2
44.76	1285.08		28.4247	9514.8
44.78	1305.05		28.4379	9366.2
44.8	1302.2		28.4512	9495.31
44.82	1284.76		28.4644	9637.36
44.84	1268.8		28.4777	10373
44.86	1240.6		28.4909	12142.5
44.88	1206.56		28.5042	12855.8
44.9	1188.95		28.5174	10998
44.92	1196.42		28.5307	9678.64
44.94	1226.66		28.5439	9328.86
[truncated: 974 more rows]

[truncated: 4 more sheets: Figure S22, Figure S23, Figure S28 + S30, Figure S33]
